# Supplementary material for: Zika Infection Disrupts Proteins Involved in the Neurosensory System
Source: Front Cell Dev Biol. 2020 Jul 29;8:571. doi: 10.3389/fcell.2020.00571 (PMC7403212; doi:10.3389/fcell.2020.00571)
Supplement: Supplementary file 2 [file Table_1.XLSX]

## Sheet: Supp Table S1
Supplementary Table S1. Fold-changes and P-values of all TMT-detectable Vero cell proteins affected by ZIKV
			12h			24h			48h
Prot	Gene	Protein	Fold Change	P-value		Fold Change	P-value		Fold Change	P-value
P01023	A2M	Alpha-2-macroglobulin	1.08673	0.485755		0.823591	0.0581775		0.791869	0.0102085
P98196	A4GALT	Lactosylceramide 4-alpha-galactosyltransferase	1.08673	0.313799		0.740549	0.0551314
Q9NRG9	AAAS	Aladin	1.10445	0.396664		0.653685	0.00941829		1.03766	0.526055
Q86V21	AACS	Acetoacetyl-CoA synthetase	0.965936	0.742942		0.840896	0.076183		1.00231	0.976144
Q6PD74	AAGAB	Alpha- and gamma-adaptin-binding protein p34	1.00231	0.981828		1.19748	0.08712		1.23114	0.520337
Q2M2I8	AAK1	AP2-associated protein kinase 1	1.10445	0.118049		0.814131	0.0623116		1	1
Q9H7C9	AAMDC	Mth938 domain-containing protein	1.01866	0.763531		0.878633	0.154087		0.759611	0.0208875
Q13685	AAMP	Angio-associated migratory cell protein	0.986233	0.860863		0.866537	0.100169		0.880666	0.0890093
Q9Y312	AAR2	Protein AAR2 homolog	0.963707	0.495797		0.852635	0.101877		1.12766	0.137977
P49588	AARS	Alanine--tRNA ligase, cytoplasmic	1.02574	0.78703		1.12246	0.17899		1.10445	0.273224
Q5JTZ9	AARS2	Alanine--tRNA ligase, mitochondrial	1.05214	0.540052		0.649169	0.00897219		0.786399	0.0144896
Q9BTE6	AARSD1	Alanyl-tRNA editing protein Aarsd1	1.06683	0.612924		0.854607	0.0918945		1.00696	0.808302
Q4L235	AASDH	Acyl-CoA synthetase family member 4							1.38831	0.0427665
Q9NRN7	AASDHPPT	L-aminoadipate-semialdehyde dehydrogenase-phosphopantetheinyl transferase	0.990801	0.798057		0.694157	0.0163498		1.09429	0.438329
Q9UDR5	AASS	Alpha-aminoadipic semialdehyde synthase, mitochondrial	1.03049	0.67822		0.653685	0.00447114		0.946058	0.436702
Q9NY61	AATF	Protein AATF	1.11214	0.41218		0.766664	0.00928979		1.37872	0.00281652
P80404	ABAT	4-aminobutyrate aminotransferase, mitochondrial	1.07923	0.437789		0.874583	0.174885		0.864537	0.0370125
O95477	ABCA1	ATP-binding cassette sub-family A member 1	1.03766	0.737597					0.97716	0.657005
Q9BZC7	ABCA2	ATP-binding cassette sub-family A member 2							0.874583	0.480694
Q99758	ABCA3	ATP-binding cassette sub-family A member 3	1.09682	0.147839		1.38831	0.0184937		0.629961	0.00315107
P08183	ABCB1	Multidrug resistance protein 1	0.997692	0.981056		1.1434	0.0934629		0.793701	0.0210917
Q9NRK6	ABCB10	ATP-binding cassette sub-family B member 10, mitochondrial	1.06191	0.452717		0.768438	0.0296859		0.903335	0.116938
O95342	ABCB11	Bile salt export pump	1.28639	0.188692		0.846745	0.0784396		0.922316	0.719282
Q9NP58	ABCB6	ATP-binding cassette sub-family B member 6, mitochondrial	1.06437	0.444665		1.04247	0.604484		0.686184	0.000211694
O75027	ABCB7	ATP-binding cassette sub-family B member 7, mitochondrial	1.07425	0.419647		0.782773	0.048755		0.909618	0.0876289
Q9NUT2	ABCB8	ATP-binding cassette sub-family B member 8, mitochondrial	1.07923	0.283257		0.856584	0.117621		0.852635	0.0696054
P33527	ABCC1	Multidrug resistance-associated protein 1	1.02337	0.732814		1.08673	0.255739		0.93088	0.363608
Q92887	ABCC2	Canalicular multispecific organic anion transporter 1	1.02337	0.798676		0.846745	0.0941287		0.854607	0.191886
O15438	ABCC3	Canalicular multispecific organic anion transporter 2	0.993092	0.933615		0.791869	0.0349177		0.897095	0.121312
O15439	ABCC4	Multidrug resistance-associated protein 4	1.04006	0.616983		1.09936	0.180405		0.817902	0.0198724
O60706	ABCC9	ATP-binding cassette sub-family C member 9	1.06191	0.430262					0.638754	0.000472118
P33897	ABCD1	ATP-binding cassette sub-family D member 1	1.03288	0.747857		1.30737	0.00595049		0.937354	0.110678
P28288	ABCD3	ATP-binding cassette sub-family D member 3	1.06683	0.507037		0.831238	0.0602438		1.09177	0.198144
O14678	ABCD4	ATP-binding cassette sub-family D member 4	1.38511	0.175155		0.618423	0.00739451		0.959264	0.514506
P61221	ABCE1	ATP-binding cassette sub-family E member 1	0.97942	0.823214		0.652176	0.00793056		1.18921	0.00369099
Q8NE71	ABCF1	ATP-binding cassette sub-family F member 1	0.986233	0.770082		0.655197	0.0102663		1.1434	0.0540199
Q9UG63	ABCF2	ATP-binding cassette sub-family F member 2	1	1		0.866537	0.0920495		1.66248	0.000297521
Q9NUQ8	ABCF3	ATP-binding cassette sub-family F member 3	1.07923	0.168323		0.740549	0.0258849		1.1487	0.0897759
Q9NUJ1	ABHD10	Mycophenolic acid acyl-glucuronide esterase, mitochondrial	1.02574	0.737895		0.840896	0.0919494		0.99539	0.969379
Q8N2K0	ABHD12	Monoacylglycerol lipase ABHD12	1.05702	0.511511		0.846745	0.0999315		0.866537	0.0274668
Q96IU4	ABHD14B	Alpha/beta hydrolase domain-containing protein 14B				0.678302	0.0132499		1.02811	0.829616
O95870	ABHD16A	Abhydrolase domain-containing protein 16A	1.05946	0.473427		0.856584	0.0934511		1.01396	0.78351
Q96GS6	ABHD17A	Alpha/beta hydrolase domain-containing protein 17A	1.08423	0.502966					0.99539	0.968949
Q5VST6	ABHD17B	Alpha/beta hydrolase domain-containing protein 17B	1.06191	0.420133		1.03526	0.64207		0.848704	0.10052
Q8IZP0	ABI1	Abl interactor 1	1.03288	0.560673		1.10191	0.262912		1.03526	0.533188
Q9NYB9	ABI2	Abl interactor 2	1.00463	0.94931		1.15402	0.124057		1.11987	0.0462605
P33908	ABI2	Abl interactor 2				0.918064	0.37593
Q9P2A4	ABI3	ABI gene family member 3							0.749154	0.00168194
P00519	ABL1	Tyrosine-protein kinase ABL1							0.92445	0.165988
O14639	ABLIM1	Actin-binding LIM protein 1	1.05946	0.40542		0.566442	0.00940617		1.69349	0.0809213
O94929	ABLIM3	Actin-binding LIM protein 3	1.04972	0.721275		0.725309	0.0194777		1.12506	0.0463495
Q12979	ABR	Active breakpoint cluster region-related protein	1.02811	0.590476		0.860551	0.125168		1.01396	0.812018
Q9ULW3	ABT1	Activator of basal transcription 1	1.12246	0.362349		2.01391	0.000949026		1.33793	0.0206704
Q9Y6H1	ABT1	Activator of basal transcription 1				1.11214	0.121353
Q8N961	ABTB2	Ankyrin repeat and BTB/POZ domain-containing protein 2	1.07674	0.635277					1.07425	0.360779
P09110	ACAA1	3-ketoacyl-CoA thiolase, peroxisomal	1.08423	0.26654		1.19748	0.0475549		1.18646	0.0127795
P42765	ACAA2	3-ketoacyl-CoA thiolase, mitochondrial	1.05702	0.507891		0.854607	0.0700418		0.721965	9.46004e-05
Q13085	ACACA	Acetyl-CoA carboxylase 1	0.988514	0.799684		1.04247	0.605497		1.01162	0.729005
Q6JQN1	ACAD10	Acyl-CoA dehydrogenase family member 10	1.04729	0.546095		0.793701	0.0526762		0.715323	0.00165872
Q709F0	ACAD11	Acyl-CoA dehydrogenase family member 11	1.02811	0.660475		0.718636	0.0249126		0.915945	0.427222
Q9UKU7	ACAD8	Isobutyryl-CoA dehydrogenase, mitochondrial	1.14076	0.172102		1.16205	0.139726		1.23114	0.0180574
Q9H845	ACAD9	Acyl-CoA dehydrogenase family member 9, mitochondrial	1.08673	0.339542		0.779165	0.0398052		0.83702	0.00489393
P04035	ACAD9	Acyl-CoA dehydrogenase family member 9, mitochondrial	1.17013	0.2799		0.903335	0.188001
P11310	ACADM	Medium-chain specific acyl-CoA dehydrogenase, mitochondrial	1.02811	0.738264		0.80478	0.0320371		0.700602	0.000711719
P16219	ACADS	Short-chain specific acyl-CoA dehydrogenase, mitochondrial	1.04247	0.509751		1.08673	0.312283		0.732043	0.00208356
P45954	ACADSB	Short/branched chain specific acyl-CoA dehydrogenase, mitochondrial	1.07674	0.342147		0.773782	0.0189116		0.678302	0.00096657
P49748	ACADVL	Very long-chain specific acyl-CoA dehydrogenase, mitochondrial	1.03766	0.646589		0.737135	0.0333271		0.777366	0.0355917
Q15057	ACAP2	Arf-GAP with coiled-coil, ANK repeat and PH domain-containing protein 2	1.02337	0.751364		0.498846	0.00549257		1.04729	0.304639
P24752	ACAT1	Acetyl-CoA acetyltransferase, mitochondrial	1.04729	0.489137		1.11729	0.170416		0.756109	0.0547588
Q9BWD1	ACAT2	Acetyl-CoA acetyltransferase, cytosolic	0.937354	0.225747		0.791869	0.02634		0.972655	0.202186
Q9H3P7	ACBD3	Golgi resident protein GCP60	0.972655	0.608283		8.73415	0.000702833		1.00696	0.884388
Q5T8D3	ACBD5	Acyl-CoA-binding domain-containing protein 5	1.07923	0.340078		0.6846	0.00693392		0.993092	0.964126
Q9BR61	ACBD6	Acyl-CoA-binding domain-containing protein 6	0.972655	0.634329		0.882703	0.147088		1.17555	0.0411989
Q9NY65	ACBD6	Acyl-CoA-binding domain-containing protein 6				0.941696	0.533567
Q9UKV3	ACIN1	Apoptotic chromatin condensation inducer in the nucleus	1.05458	0.51777		0.692555	0.0219636		1.07674	0.386122
P53396	ACLY	ATP-citrate synthase	0.95705	0.420585		0.756109	0.0227676		0.848704	0.0181181
P21399	ACO1	Cytoplasmic aconitate hydratase	0.981686	0.822431		0.844791	0.11059		1.06191	0.393308
Q99798	ACO2	Aconitate hydratase, mitochondrial	1.02337	0.813707		0.870551	0.097253		0.640232	0.000416012
Q9UPW0	ACO2	Aconitate hydratase, mitochondrial	0.997692	0.950591		0.89296	0.168119
Q8WXI4	ACOT11	Acyl-coenzyme A thioesterase 11	1.01162	0.935843
Q9NPJ3	ACOT13	Acyl-coenzyme A thioesterase 13	1.0163	0.766267					0.766664	0.26652
O00154	ACOT7	Cytosolic acyl coenzyme A thioester hydrolase	0.948246	0.61998		0.708742	0.00415521		1.05946	0.396364
O14734	ACOT8	Acyl-coenzyme A thioesterase 8	1.01396	0.864506		0.790041	0.0161198		1.11987	0.365422
Q96G74	ACOT8	Acyl-coenzyme A thioesterase 8	1.02574	0.895649		1.00463	0.96761
Q9Y305	ACOT9	Acyl-coenzyme A thioesterase 9, mitochondrial	1.05214	0.508199		0.842842	0.0907017		0.918064	0.129024
Q15067	ACOX1	Peroxisomal acyl-coenzyme A oxidase 1	1.05702	0.440757		0.890899	0.174605		0.842842	0.0141129
Q99424	ACOX2	Peroxisomal acyl-coenzyme A oxidase 2	1.08423	0.363122					1.08673	0.208639
O15254	ACOX3	Peroxisomal acyl-coenzyme A oxidase 3	1.05946	0.442466		0.721965	0.029791		1.25411	0.0179356
P24666	ACP1	Low molecular weight phosphotyrosine protein phosphatase	0.948246	0.677024		0.786399	0.0557444		1.03049	0.588931
P11117	ACP2	Lysosomal acid phosphatase	1.03049	0.819742		1.14076	0.209401		0.655197	0.0137267
Q9NPH0	ACP6	Lysophosphatidic acid phosphatase type 6				1.06683	0.358881		0.770215	0.0365196
Q96CM8	ACSF2	Acyl-CoA synthetase family member 2, mitochondrial	1.09429	0.334936		1.45397	0.00876732		0.522439	1.75968e-05
Q4G176	ACSF3	Acyl-CoA synthetase family member 3, mitochondrial	1.08172	0.382633		1.74917	1.46531e-05		0.720298	0.000917285
P33121	ACSL1	Long-chain-fatty-acid--CoA ligase 1	1.03049	0.716759		1.12506	0.170666		0.664343	0.00170835
O95573	ACSL3	Long-chain-fatty-acid--CoA ligase 3	1.10701	0.383017		1.03526	0.612782		1.03049	0.786765
O60488	ACSL4	Long-chain-fatty-acid--CoA ligase 4	1.05214	0.269456		0.82932	0.083255		1.10957	0.223956
Q9ULC5	ACSL5	Long-chain-fatty-acid--CoA ligase 5	1.09936	0.336394		1.06437	0.440479		0.876606	0.156373
Q9UKU0	ACSL6	Long-chain-fatty-acid--CoA ligase 6	0.993092	0.918955		0.864537	0.090705		0.795536	0.002509
Q9NR19	ACSS2	Acetyl-coenzyme A synthetase, cytoplasmic	0.974905	0.801109		0.827406	0.0783858		0.833161	0.0204752
Q9H6R3	ACSS3	Acyl-CoA synthetase short-chain family member 3, mitochondrial	1.06437	0.367627		1.39474	0.000875772		0.678302	7.95036e-05
P60709	ACTB	Actin, cytoplasmic 1	0.943874	0.436006
Q562R1	ACTBL2	Beta-actin-like protein 2	0.926588	0.754508
P68032	ACTC1	Actin, alpha cardiac muscle 1	1.11471	0.407506		0.695762	0.00121398		1.45062	0.0921098
P63261	ACTG1	Actin, cytoplasmic 2				0.89296	0.213629		1.10957	0.0739262
O96019	ACTL6A	Actin-like protein 6A	1.02574	0.593662		1.17827	0.0629477		0.952638	0.306201
P12814	ACTN1	Alpha-actinin-1	0.97716	0.668251		1.0693	0.460957		1.01162	0.862466
O43707	ACTN4	Alpha-actinin-4	0.99539	0.930189		1.10191	0.1621		0.860551	0.0159209
Q9NZ32	ACTR10	Actin-related protein 10	0.950439	0.672137		0.856584	0.143188		0.928731	0.0744773
P61163	ACTR1A	Alpha-centractin	1.06191	0.197109		1.01396	0.835578		1.25992	0.00252256
P42025	ACTR1B	Beta-centractin	1.15402	0.00100555		0.866537	0.104406		0.911722	0.398208
Q9BWF2	ACTR1B	Beta-centractin	1.02337	0.671132		0.963707	0.744872
P61160	ACTR2	Actin-related protein 2	0.97041	0.381389		1.62826	0.000106236		0.97942	0.749129
P61158	ACTR3	Actin-related protein 3	1.00463	0.910782		0.675175	0.0198191		1.02101	0.53908
Q9P1U1	ACTR3B	Actin-related protein 3B	1.1487	0.424556
Q9H9F9	ACTR5	Actin-related protein 5	1.03288	0.692159		0.766664	0.00867452		0.968171	0.731053
Q9H981	ACTR8	Actin-related protein 8	1.07674	0.307224		1.04488	0.555415		0.937354	0.457195
Q8TDG2	ACTRT1	Actin-related protein T1							0.946058	0.673127
Q03154	ACY1	Aminoacylase-1	0.97942	0.75799		0.743979	0.025385		0.82169	0.013494
P07311	ACYP1	Acylphosphatase-1	0.937354	0.508651		0.825496	0.0704705		0.92445	0.18694
P15848	ACYP1	Acylphosphatase-1				0.866537	0.174295
P14621	ACYP2	Acylphosphatase-2							0.846745	0.276401
O14672	ADAM10	Disintegrin and metalloproteinase domain-containing protein 10	1.00463	0.922916		0.890899	0.19181		0.757858	0.00125752
Q13444	ADAM15	Disintegrin and metalloproteinase domain-containing protein 15	0.963707	0.704985		0.868541	0.106738		0.814131	0.0121768
P78536	ADAM17	Disintegrin and metalloproteinase domain-containing protein 17	1.07923	0.296006		1.08925	0.383707		1.05946	0.375952
Q9H013	ADAM19	Disintegrin and metalloproteinase domain-containing protein 19							0.878633	0.362084
Q13443	ADAM9	Disintegrin and metalloproteinase domain-containing protein 9	1.04006	0.629772		0.835088	0.0389824		0.757858	0.0427629
Q9UHI8	ADAMTS1	A disintegrin and metalloproteinase with thrombospondin motifs 1	0.981686	0.818742		1.217	0.0868674		0.806642	0.000633299
Q9P2N4	ADAMTS9	A disintegrin and metalloproteinase with thrombospondin motifs 9	0.990801	0.938398
P55265	ADAR	Double-stranded RNA-specific adenosine deaminase	1.08423	0.212888		1.15402	0.0462188		0.963707	0.468527
P78563	ADARB1	Double-stranded RNA-specific editase 1	1.12506	0.210541		1.37554	0.00527397		1.16473	0.0531416
Q7Z6V5	ADAT2	tRNA-specific adenosine deaminase 2				1.07177	0.419367		1.05214	0.392975
Q86TW2	ADCK1	Uncharacterized aarF domain-containing protein kinase 1	1.08172	0.288222		0.827406	0.0941843		0.723635	0.0531773
Q7Z695	ADCK2	Uncharacterized aarF domain-containing protein kinase 2	1.07923	0.122289
Q8NI60	ADCK3	Atypical kinase ADCK3, mitochondrial	1.00231	0.951222		0.870551	0.140951		0.777366	0.0105467
Q96D53	ADCK4	AarF domain-containing protein kinase 4	1.10445	0.242524		1.16205	0.0814042		0.547147	0.0166712
Q3MIX3	ADCK5	Uncharacterized aarF domain-containing protein kinase 5				0.766664	0.0096167		0.814131	0.165558
P51828	ADCY7	Adenylate cyclase type 7	1.16205	0.323637		0.689362	0.0138623		0.858565	0.279746
P35611	ADD1	Alpha-adducin	1.03526	0.638209		1.31951	0.0195047		1.14076	0.0349235
O00506	ADD1	Alpha-adducin	1.16743	0.531751		0.965936	0.6589
Q9UEY8	ADD3	Gamma-adducin	1.0693	0.305459		1.09936	0.163887		0.852635	0.0842208
Q8IZF7	ADGRF2	Adhesion G-protein coupled receptor F2	1.09177	0.2624		0.676737	0.00155044		0.752623	0.00219539
O95490	ADGRL2	Adhesion G protein-coupled receptor L2	1.11214	0.0884351		0.846745	0.133801		0.903335	0.0188544
P00326	ADH1C	Alcohol dehydrogenase 1C							1.39797	0.00313522
P11766	ADH5	Alcohol dehydrogenase class-3	0.92445	0.315642		1.16205	0.0395088		1.01396	0.623958
Q9BV57	ADI1	1,2-dihydroxy-3-keto-5-methylthiopentene dioxygenase	1.14076	0.2035		0.786399	0.0571255		1.04729	0.641196
P55263	ADK	Adenosine kinase	1.08423	0.483845		1.23685	0.0213686		1.09429	0.616415
Q9H2P0	ADNP	Activity-dependent neuroprotector homeobox protein	1.00231	0.936708		1.20303	0.0433603		1.39797	0.00285097
Q6IQ32	ADNP2	ADNP homeobox protein 2	0.915945	0.216
Q96SZ5	ADO	2-aminoethanethiol dioxygenase	1.01162	0.869869		0.770215	0.0320189		1.07674	0.300104
Q9H1B5	ADO	2-aminoethanethiol dioxygenase				0.946058	0.610487
Q9BRR6	ADPGK	ADP-dependent glucokinase	1.03526	0.62521		0.752623	0.0206186		0.886791	0.119635
P54922	ADPRH	[Protein ADP-ribosylarginine] hydrolase							1.00231	0.981693
Q9NX46	ADPRHL2	Poly(ADP-ribose) glycohydrolase ARH3	0.97716	0.733152		1.09177	0.178595		0.882703	0.0561778
Q9H0N0	ADPRHL2	Poly(ADP-ribose) glycohydrolase ARH3				0.918064	0.475449
P25098	ADRBK1	Beta-adrenergic receptor kinase 1	1	1		0.895025	0.222926		1.07425	0.206654
Q16186	ADRM1	Proteasomal ubiquitin receptor ADRM1	0.97942	0.88313		0.700602	0.0283743		1.46071	0.00185348
P30566	ADSL	Adenylosuccinate lyase	0.954842	0.709923		0.644685	0.022791		0.988514	0.73903
P30520	ADSS	Adenylosuccinate synthetase isozyme 2	1.02811	0.788		0.858565	0.0891107		1.11729	0.0139423
Q8N142	ADSSL1	Adenylosuccinate synthetase isozyme 1	0.972655	0.830705		0.561231	0.00196712		0.844791	0.100863
Q9NTG1	AEBP2	Zinc finger protein AEBP2				0.909618	0.208958
Q8WTP8	AEN	Apoptosis-enhancing nuclease	0.983957	0.87769
Q8TED9	AFAP1L1	Actin filament-associated protein 1-like 1	1.00463	0.930189		0.840896	0.123674		1.46071	0.0029442
Q9UHB7	AFF4	AF4/FMR2 family member 4	1.03288	0.621308		0.723635	0.0363401		0.99539	0.900805
Q0P651	AFF4	AF4/FMR2 family member 4				1.08423	0.287441
Q9Y4W6	AFG3L2	AFG3-like protein 2	1.04729	0.489431		0.833161	0.0967433		0.890899	0.115055
Q9UPQ3	AGAP1	Arf-GAP with GTPase, ANK repeat and PH domain-containing protein 1				2.17347	0.00559839		0.939523	0.312982
Q96P47	AGAP3	Arf-GAP with GTPase, ANK repeat and PH domain-containing protein 3							1.23971	0.0556634
Q8NEM8	AGBL3	Cytosolic carboxypeptidase 3							1.35347	0.116973
P52594	AGFG1	Arf-GAP domain and FG repeat-containing protein 1	0.876606	0.0247142		1.08172	0.203745		2.44528	0.000452946
Q96A73	AGFG1	Arf-GAP domain and FG repeat-containing protein 1	1.09429	0.305607		0.880666	0.145805
O95081	AGFG2	Arf-GAP domain and FG repeat-containing protein 2							0.797377	0.00253843
Q53H12	AGK	Acylglycerol kinase, mitochondrial	1.07425	0.460412		1.08673	0.302306		0.835088	0.0176139
P35573	AGL	Glycogen debranching enzyme	1.00463	0.941862		0.868541	0.135504		0.862542	0.0134772
Q9UL18	AGO1	Protein argonaute-1	0.963707	0.608653		1.41748	0.000996573		0.878633	0.0114469
Q9UKV8	AGO2	Protein argonaute-2	0.974905	0.598018		0.764895	0.0533645		1.07425	0.40557
Q9H9G7	AGO3	Protein argonaute-3							1.01162	0.862188
Q99943	AGPAT1	1-acyl-sn-glycerol-3-phosphate acyltransferase alpha	1.11987	0.315671		1.10445	0.120045		0.95705	0.642771
O15120	AGPAT2	1-acyl-sn-glycerol-3-phosphate acyltransferase beta	1.06191	0.498991		0.835088	0.045858		0.939523	0.380569
Q9NRZ7	AGPAT3	1-acyl-sn-glycerol-3-phosphate acyltransferase gamma	1.07425	0.358872		0.712025	0.021642		0.82169	0.00447796
Q9NUQ2	AGPAT5	1-acyl-sn-glycerol-3-phosphate acyltransferase epsilon	0.92445	0.422529					0.907519	0.203262
O00116	AGPS	Alkyldihydroxyacetonephosphate synthase, peroxisomal	1.08423	0.429374		1.24545	0.0271292		1.1487	0.077297
O00468	AGRN	Agrin	1.03049	0.720964		1.07425	0.318069		0.7457	0.00385039
Q13219	AGTRAP	Type-1 angiotensin II receptor-associated protein				0.844791	0.311614
Q8WYP5	AHCTF1	Protein ELYS	1.04488	0.663284		1.07674	0.305251		1.1355	0.0656611
P23526	AHCY	Adenosylhomocysteinase	0.926588	0.579455		0.833161	0.0315501		1.03049	0.430262
O43865	AHCYL1	Adenosylhomocysteinase 2	0.922316	0.313245		0.810378	0.0191322		1.04006	0.303831
Q09666	AHNAK	Neuroblast differentiation-associated protein AHNAK	0.99539	0.969992		0.644685	0.00181845		1.56193	0.00360686
Q7Z5J4	AHNAK	Neuroblast differentiation-associated protein AHNAK	1.08925	0.401219		1.03526	0.635565
Q8IVF2	AHNAK2	Protein AHNAK2	1.12766	0.537017		1.19196	0.0890858		1.27162	0.486352
O95433	AHSA1	Activator of 90 kDa heat shock protein ATPase homolog 1	0.972655	0.721381		1.06191	0.334347		1.12246	0.0627561
P02765	AHSG	Alpha-2-HS-glycoprotein	1.0693	0.406468		0.786399	0.0186039		0.63581	0.0192048
Q96BJ3	AIDA	Axin interactor, dorsalization-associated protein	0.974905	0.762503		0.888843	0.196137		1.14605	0.0589413
O95831	AIFM1	Apoptosis-inducing factor 1, mitochondrial	1.07177	0.548877		1.217	0.105277		0.782773	0.0234771
Q9BRQ8	AIFM2	Apoptosis-inducing factor 2	1.07674	0.418972		0.854607	0.12397		1.14076	0.315276
Q9Y4K1	AIM1	Absent in melanoma 1 protein	1.04729	0.377097		0.878633	0.16509		1.28639	0.00819228
Q12904	AIMP1	Aminoacyl tRNA synthase complex-interacting multifunctional protein 1	0.974905	0.736024		0.838956	0.0501623		1.11471	0.0104679
Q13155	AIMP2	Aminoacyl tRNA synthase complex-interacting multifunctional protein 2	0.974905	0.756157		0.870551	0.176541		1.05702	0.117955
O00170	AIP	AH receptor-interacting protein	1.15402	0.145797		1.11987	0.254678		1.02337	0.665627
Q96IF1	AJUBA	LIM domain-containing protein ajuba	1.00696	0.954753		1.07425	0.299963		1.18921	0.0098463
P61204	AJUBA	LIM domain-containing protein ajuba	1.02811	0.821218		0.791869	0.0599924
P00568	AK1	Adenylate kinase isoenzyme 1	0.961483	0.733634		26.4159	0.00301432		1.07425	0.175728
P54819	AK2	Adenylate kinase 2, mitochondrial	1.04488	0.641983		0.82169	0.0723237		0.686184	0.005792
Q9UIJ7	AK3	GTP:AMP phosphotransferase AK3, mitochondrial	1.09177	0.413716		0.835088	0.0397672		1.00696	0.93958
P27144	AK4	Adenylate kinase 4, mitochondrial	1.12246	0.251973		0.876606	0.184005		0.80107	0.00585338
Q8IX90	AK4	Adenylate kinase 4, mitochondrial	1.01162	0.894955		0.963707	0.544769
Q9Y3D8	AK6	Adenylate kinase isoenzyme 6	0.93088	0.434615		0.876606	0.104198		1.24833	0.00845953
O43572	AKAP10	A-kinase anchor protein 10, mitochondrial	1.02811	0.714027		0.870551	0.109745		1	1
Q9UKA4	AKAP11	A-kinase anchor protein 11	1.07674	0.287662		1.15669	0.0923698		1.17013	0.418085
Q02952	AKAP12	A-kinase anchor protein 12	1.05946	0.60948		0.838956	0.0643394		1.22264	0.0288032
Q12802	AKAP13	A-kinase anchor protein 13	1.06683	0.354436		0.716978	0.0179394		1.09936	0.0535729
Q02040	AKAP17A	A-kinase anchor protein 17A	1.09429	0.305036		1.03288	0.692555		1.02811	0.813955
Q9Y2D5	AKAP2	A-kinase anchor protein 2	1.07177	0.428154		0.638754	0.0245586		1.35347	0.00422126
Q13023	AKAP6	A-kinase anchor protein 6							0.965936	0.50574
O43823	AKAP8	A-kinase anchor protein 8	1.18372	0.137224		1.08423	0.247716		1.07674	0.151031
Q9ULX6	AKAP8L	A-kinase anchor protein 8-like	1.05214	0.533506		0.810378	0.0455109		1.10191	0.0550406
Q99996	AKAP9	A-kinase anchor protein 9	1.05702	0.358456		0.795536	0.0694882		1.0693	0.0842721
P14550	AKR1A1	Alcohol dehydrogenase [NADP(+)]	1.01162	0.926292		1.01866	0.81997		1.00696	0.921701
P15121	AKR1B1	Aldose reductase	0.872564	0.4301		0.872564	0.175527		0.882703	0.160276
O60218	AKR1B10	Aldo-keto reductase family 1 member B10	0.961483	0.814196		0.759611	0.0102333		1.04488	0.700624
C9JRZ8	AKR1B15	Aldo-keto reductase family 1 member B15				0.806642	0.0140128		0.852635	0.00430856
P52895	AKR1C2	Aldo-keto reductase family 1 member C2	1.06437	0.718478		0.816014	0.0840929		1.00231	0.975698
P42330	AKR1C3	Aldo-keto reductase family 1 member C3	0.903335	0.341066		0.882703	0.17317		1.19748	0.00620898
O43488	AKR7A2	Aflatoxin B1 aldehyde reductase member 2				0.775572	0.039308		0.93088	0.223515
Q6P4F2	AKR7A2	Aflatoxin B1 aldehyde reductase member 2	1.02574	0.824688		0.888843	0.280839
O95154	AKR7A3	Aflatoxin B1 aldehyde reductase member 3							0.80478	0.0957824
Q8NHP1	AKR7L	Aflatoxin B1 aldehyde reductase member 4	1.01162	0.930974		1.23399	0.00305611		0.907519	0.0862514
P31749	AKT1	RAC-alpha serine/threonine-protein kinase	1.04488	0.652968		0.73884	0.0284479		1.05946	0.329957
Q96B36	AKT1S1	Proline-rich AKT1 substrate 1	1.01396	0.897991		1.74917	0.000649202		1.17013	0.0113706
Q8WY64	AKT1S1	Proline-rich AKT1 substrate 1				1.07425	0.470506
P31751	AKT2	RAC-beta serine/threonine-protein kinase	1.00463	0.962307		1.39152	0.00131984		1.00696	0.914699
Q9Y243	AKT3	RAC-gamma serine/threonine-protein kinase	1.02574	0.689479		1.02101	0.808764		1.00696	0.867361
Q9H8T0	AKTIP	AKT-interacting protein				1.16743	0.0530172		1.03049	0.703316
P13716	ALAD	Delta-aminolevulinic acid dehydratase	1.19472	0.131767		0.756109	0.0495031		1.08172	0.662918
O14495	ALAD	Delta-aminolevulinic acid dehydratase				0.913831	0.409869
P13196	ALAS1	5-aminolevulinate synthase, nonspecific, mitochondrial	1.04972	0.446497		0.835088	0.0536804		0.986233	0.87684
O60741	ALAS1	5-aminolevulinate synthase, nonspecific, mitochondrial				0.903335	0.322599
P02768	ALB	Serum albumin	1.17283	0.18562		0.791869	0.0455508		0.652176	0.00732659
Q13740	ALCAM	CD166 antigen	1.02574	0.79183		0.835088	0.0371613		0.56383	0.00220135
Q8IZ83	ALDH16A1	Aldehyde dehydrogenase family 16 member A1	1.23399	0.00863053		0.726986	0.0114341		0.974905	0.433576
P54886	ALDH18A1	Delta-1-pyrroline-5-carboxylate synthase	1.05946	0.49765		0.790041	0.0529736		0.890899	0.0353555
P00352	ALDH1A1	Retinal dehydrogenase 1	0.986233	0.923175		1.2086	0.092059		0.814131	0.0943471
O94788	ALDH1A2	Retinal dehydrogenase 2	1.00463	0.926603		0.793701	0.0120602		1.00231	0.984403
P47895	ALDH1A3	Aldehyde dehydrogenase family 1 member A3							0.918064	0.60248
P30837	ALDH1B1	Aldehyde dehydrogenase X, mitochondrial	1.02101	0.753679		1.17555	0.131148		0.793701	0.0272748
Q3SY69	ALDH1L2	Mitochondrial 10-formyltetrahydrofolate dehydrogenase	1.06437	0.37272		0.761368	0.036187		0.757858	0.000722502
P05091	ALDH2	Aldehyde dehydrogenase, mitochondrial	1.03288	0.652804		1.09177	0.277842		0.941696	0.281031
P51648	ALDH3A2	Fatty aldehyde dehydrogenase	1.10957	0.209634		0.846745	0.0523827		0.963707	0.170618
Q96I36	ALDH3B1	Aldehyde dehydrogenase family 3 member B1	1.15669	0.235722		0.860551	0.174953
P30038	ALDH4A1	Delta-1-pyrroline-5-carboxylate dehydrogenase, mitochondrial	1.04006	0.658966		1.12766	0.090886		0.793701	0.00627203
P51649	ALDH5A1	Succinate-semialdehyde dehydrogenase, mitochondrial	1.05458	0.291557		1.09429	0.262102		0.761368	0.00379505
Q02252	ALDH6A1	Methylmalonate-semialdehyde dehydrogenase [acylating], mitochondrial	1.0163	0.811351		0.725309	0.00820814		0.678302	0.00123951
P49419	ALDH7A1	Alpha-aminoadipic semialdehyde dehydrogenase	0.983957	0.764865		0.833161	0.10094		0.730353	0.00105058
P49189	ALDH9A1	4-trimethylaminobutyraldehyde dehydrogenase	0.888843	0.183816		1.09429	0.275731		0.872564	0.00267294
P04075	ALDOA	Fructose-bisphosphate aldolase A	0.895025	0.386034		1.09682	0.252178		0.997692	0.950157
P09972	ALDOC	Fructose-bisphosphate aldolase C	0.99539	0.925526		1.25411	0.0893657		0.909618	0.194098
Q9BT22	ALG1	Chitobiosyldiphosphodolichol beta-mannosyltransferase	1.02574	0.732158		0.842842	0.129307		0.950439	0.543398
Q5BKT4	ALG10	Dol-P-Glc:Glc(2)Man(9)GlcNAc(2)-PP-Dol alpha-1,2-glucosyltransferase	1.09936	0.326669		0.730353	0.0108147		0.93088	0.367324
Q9BV10	ALG12	Dol-P-Man:Man(7)GlcNAc(2)-PP-Dol alpha-1,6-mannosyltransferase							0.968171	0.669691
Q9H553	ALG2	Alpha-1,3/1,6-mannosyltransferase ALG2	1.10191	0.370095		0.850667	0.0804136		0.905425	0.194061
Q9Y673	ALG5	Dolichyl-phosphate beta-glucosyltransferase	1.10957	0.224538		0.835088	0.0607786		1.07177	0.421459
Q9H6U8	ALG9	Alpha-1,2-mannosyltransferase ALG9	1.08423	0.527609		0.848704	0.0762165		0.933033	0.108402
Q6P6C2	ALKBH5	RNA demethylase ALKBH5	1.01866	0.710948		1.05702	0.53168		1.13813	0.0190786
Q96BT7	ALKBH8	Alkylated DNA repair protein alkB homolog 8	1.0693	0.437331		0.810378	0.0268398		1.25411	0.00957966
Q86TB3	ALPK2	Alpha-protein kinase 2	1.06683	0.477587		0.795536	0.0163248		1.03049	0.367455
Q96L96	ALPK3	Alpha-protein kinase 3	1.09682	0.727803
P05186	ALPL	Alkaline phosphatase, tissue-nonspecific isozyme	1.02811	0.644166		1.25411	0.0186312		0.512871	4.54502e-05
Q96Q42	ALS2	Alsin	1.01162	0.781095		1.10957	0.147462		1.04006	0.581567
Q86V81	ALYREF	THO complex subunit 4	1.25122	0.173602		1.31039	0.000688036		1.13288	0.246986
Q9UHK6	AMACR	Alpha-methylacyl-CoA racemase	1.05702	0.462921		1.17013	0.208617		0.915945	0.357221
Q9C0C7	AMBRA1	Activating molecule in BECN1-regulated autophagy protein 1	1.05702	0.488719		0.819794	0.106351		1.07923	0.207237
Q9Y303	AMDHD2	Putative N-acetylglucosamine-6-phosphate deacetylase				0.810378	0.0503143		0.886791	0.233596
Q9UKV5	AMFR	E3 ubiquitin-protein ligase AMFR	1.07674	0.137892		0.831238	0.0344331		1.05702	0.281306
Q9Y4X0	AMMECR1	AMME syndrome candidate gene 1 protein	1.05458	0.382647					1.10191	0.284495
Q9Y2J4	AMOTL2	Angiomotin-like protein 2	0.965936	0.646858		0.854607	0.105464		0.616996	0.00285963
Q12794	AMOTL2	Angiomotin-like protein 2	1	1		0.750886	0.137211
Q01433	AMPD2	AMP deaminase 2	1.01396	0.815834		1.00463	0.948781		1.03288	0.386654
Q86W34	AMZ2	Archaemetzincin-2							0.771997	0.00718233
Q9H1A4	ANAPC1	Anaphase-promoting complex subunit 1	1.01866	0.768682		0.819794	0.0238071		1.09936	0.204748
Q9UM13	ANAPC10	Anaphase-promoting complex subunit 10	0.99539	0.927039		0.814131	0.0554494		1.14076	0.28958
Q96DE5	ANAPC16	Anaphase-promoting complex subunit 16	0.97041	0.719235		1.06191	0.408917		1.39474	0.00398187
Q9UJX6	ANAPC2	Anaphase-promoting complex subunit 2	1.02337	0.64333		1.11471	0.134207		1.05702	0.418673
Q9UJX5	ANAPC4	Anaphase-promoting complex subunit 4	0.99539	0.955092		0.700602	0.0155137		1.03766	0.480533
Q9UJX4	ANAPC5	Anaphase-promoting complex subunit 5	1.01396	0.80725		1.04006	0.64744		1.04006	0.452448
Q9UJX3	ANAPC7	Anaphase-promoting complex subunit 7	1.01162	0.684767		0.649169	0.0300616		1.16743	0.0138344
Q5VTE6	ANGEL2	Protein angel homolog 2	0.993092	0.953305					0.814131	0.127094
Q01484	ANK2	Ankyrin-2	1.05946	0.219857		0.764895	0.0407687		0.937354	0.130781
Q9P2R3	ANKFY1	Rabankyrin-5	0.981686	0.81681		1.15402	0.115841		1.04729	0.161495
Q9HCJ1	ANKH	Progressive ankylosis protein homolog	1.15402	0.192468		0.812252	0.0789463		1.2086	0.0428749
O75953	ANKH	Progressive ankylosis protein homolog	1.03049	0.693365		1.03288	0.745199
Q8IWZ3	ANKHD1	Ankyrin repeat and KH domain-containing protein 1	1.01162	0.862001		1.09429	0.337112		1.11987	0.075554
Q86XL3	ANKLE2	Ankyrin repeat and LEM domain-containing protein 2	1.02574	0.743774		1.0163	0.830156		1.12766	0.219176
Q8IV38	ANKMY2	Ankyrin repeat and MYND domain-containing protein 2	1.04488	0.591831		0.880666	0.182832		0.844791	0.0013768
Q8IZ07	ANKRD13A	Ankyrin repeat domain-containing protein 13A	1.02337	0.689659
O75179	ANKRD17	Ankyrin repeat domain-containing protein 17	1.02101	0.692242		0.80107	0.0234732		1.03288	0.557965
Q9Y248	ANKRD17	Ankyrin repeat domain-containing protein 17	0.97942	0.805377		0.903335	0.2453
Q9UPS8	ANKRD26	Ankyrin repeat domain-containing protein 26	0.93088	0.610235
Q96NW4	ANKRD27	Ankyrin repeat domain-containing protein 27	1.03288	0.655243
O15084	ANKRD28	Serine/threonine-protein phosphatase 6 regulatory ankyrin repeat subunit A	0.99539	0.935068		0.810378	0.0414158		1.02574	0.69972
Q8N7Z5	ANKRD31	Putative ankyrin repeat domain-containing protein 31							1.01162	0.771979
Q5JPF3	ANKRD36C	Ankyrin repeat domain-containing protein 36C	1.08925	0.39063		0.812252	0.100789		1	1
Q53RE8	ANKRD39	Ankyrin repeat domain-containing protein 39	1.07923	0.43822		0.812252	0.0972867		0.718636	0.313697
Q6AI12	ANKRD40	Ankyrin repeat domain-containing protein 40	0.97716	0.76908		1.0163	0.834432		1.18099	0.0373911
Q8N9B4	ANKRD42	Ankyrin repeat domain-containing protein 42	1.12506	0.202531
Q86W74	ANKRD46	Ankyrin repeat domain-containing protein 46	1.10445	0.267831
Q9ULJ7	ANKRD50	Ankyrin repeat domain-containing protein 50	1.19748	0.0898439		0.876606	0.176491		1.17555	0.0905855
Q8NB46	ANKRD52	Serine/threonine-protein phosphatase 6 regulatory ankyrin repeat subunit C	1.09682	0.160002		1.20303	0.0839941		1.15936	0.0955637
Q6NXT1	ANKRD54	Ankyrin repeat domain-containing protein 54							1.15936	0.18354
Q96BM1	ANKRD9	Ankyrin repeat domain-containing protein 9	1.08673	0.251367
Q92625	ANKS1A	Ankyrin repeat and SAM domain-containing protein 1A				0.728668	0.0525207		1.09936	0.0343867
O60938	ANKS1A	Ankyrin repeat and SAM domain-containing protein 1A				1.02574	0.793142
Q9H8Y5	ANKZF1	Ankyrin repeat and zinc finger domain-containing protein 1				5.4768	0.00391042		1.22547	0.0666917
Q9NQW6	ANLN	Actin-binding protein anillin	1.06437	0.621143		0.840896	0.0613224		1.64338	0.00406135
Q9NW15	ANO10	Anoctamin-10	1.11729	0.372405		0.835088	0.117335		0.899171	0.153882
Q4KMQ2	ANO6	Anoctamin-6	1.07425	0.397347		0.870551	0.167277		0.835088	0.0259619
Q6IWH7	ANO7	Anoctamin-7							0.946058	0.74386
P39687	ANP32A	Acidic leucine-rich nuclear phosphoprotein 32 family member A	0.939523	0.583766		0.852635	0.129932		0.972655	0.540876
Q92688	ANP32B	Acidic leucine-rich nuclear phosphoprotein 32 family member B	0.954842	0.50434		0.903335	0.213636		0.874583	0.161529
Q9BTT0	ANP32E	Acidic leucine-rich nuclear phosphoprotein 32 family member E	0.858565	0.162475		1.08925	0.232021		1.09936	0.309003
Q9H6X2	ANTXR1	Anthrax toxin receptor 1	1.15402	0.0786512		0.799221	0.0694072		0.890899	0.31563
P58335	ANTXR2	Anthrax toxin receptor 2	1.06191	0.531156		0.725309	0.0173985		0.884745	0.318751
P04083	ANXA1	Annexin A1	0.93088	0.393719		0.780967	0.0352928		1.08673	0.11938
P50995	ANXA11	Annexin A11	0.943874	0.679706		1.0693	0.462429		0.872564	0.109333
P07355	ANXA2	Annexin A2	0.954842	0.533812		1.18646	0.0996118		0.920188	0.0303197
P12429	ANXA3	Annexin A3	1.0163	0.668377		1.02574	0.769014		0.988514	0.786828
P09525	ANXA4	Annexin A4	1.01866	0.77805		0.897095	0.232023		0.686184	0.00448829
P08758	ANXA5	Annexin A5	0.952638	0.479008		0.864537	0.153055		0.974905	0.641316
P08133	ANXA6	Annexin A6	1.00231	0.974894		1.04972	0.468508		0.856584	0.0190161
P20073	ANXA7	Annexin A7	1.04488	0.641077		0.897095	0.173582		0.943874	0.415778
Q9H0K6	ANXA8	Annexin A8	0.986233	0.846554		1.04488	0.811829
Q5VT79	ANXA8L1	Annexin A8-like protein 1							0.870551	0.0332491
Q10567	AP1B1	AP-1 complex subunit beta-1	1.01396	0.846016		1.03049	0.71323		0.986233	0.672804
O43747	AP1G1	AP-1 complex subunit gamma-1	1.01396	0.873178		0.858565	0.147212		1.00928	0.867763
O75843	AP1G2	AP-1 complex subunit gamma-like 2	1.00231	0.965818		0.747425	0.0430747		0.716978	0.00114334
Q9BXS5	AP1M1	AP-1 complex subunit mu-1	1.00463	0.943047		1.13813	0.227115		0.990801	0.869771
P61966	AP1S1	AP-1 complex subunit sigma-1A	1.00231	0.980286		0.817902	0.03694		0.986233	0.818549
O95782	AP2A1	AP-2 complex subunit alpha-1	1.03049	0.480601		0.864537	0.148607		0.876606	0.0363684
O94973	AP2A2	AP-2 complex subunit alpha-2	1.03766	0.44887		3.31728	0.00289724		0.922316	0.0545274
P63010	AP2B1	AP-2 complex subunit beta	1.04729	0.52787		0.848704	0.0530564		0.913831	0.158934
Q96CW1	AP2M1	AP-2 complex subunit mu	0.997692	0.974549		0.833161	0.0557661		0.864537	0.014213
P53680	AP2S1	AP-2 complex subunit sigma	1.06683	0.36295		0.868541	0.138504		0.870551	0.0483289
O00203	AP3B1	AP-3 complex subunit beta-1	0.974905	0.642327		0.852635	0.13989		1.03526	0.351829
Q13367	AP3B2	AP-3 complex subunit beta-2	1.04006	0.327812		0.870551	0.157098		0.968171	0.471044
O14617	AP3D1	AP-3 complex subunit delta-1	1.02337	0.776478		0.732043	0.0439977		1.02101	0.721633
Q9Y2T2	AP3M1	AP-3 complex subunit mu-1	0.963707	0.680843		0.868541	0.14804		1	1
P53677	AP3M2	AP-3 complex subunit mu-2							0.903335	0.32454
Q92572	AP3S1	AP-3 complex subunit sigma-1	1.1355	0.305448		0.814131	0.0292121		1.6358	3.10521e-05
P59780	AP3S2	AP-3 complex subunit sigma-2							1.4811	0.00837986
Q9Y6B7	AP4B1	AP-4 complex subunit beta-1							0.764895	0.310063
Q9UPM8	AP4E1	AP-4 complex subunit epsilon-1	1.08172	0.337201		1.02101	0.813423		0.97716	0.441056
O00189	AP4M1	AP-4 complex subunit mu-1	1.04729	0.53867
Q2VPB7	AP5B1	AP-5 complex subunit beta-1							0.963707	0.608653
Q9H0R1	AP5M1	AP-5 complex subunit mu-1	0.99539	0.932145		0.833161	0.0413563		1.12766	0.198061
Q9NUS5	AP5S1	AP-5 complex subunit sigma-1							0.675175	0.0053546
O14727	APAF1	Apoptotic protease-activating factor 1				1.32869	0.0157748		1.28343	0.0028114
O96018	APBA3	Amyloid beta A4 precursor protein-binding family A member 3							1.09177	0.0533006
O00213	APBB1	Amyloid beta A4 precursor protein-binding family B member 1				0.673617	0.0347991		1.15402	0.133202
Q7Z5R6	APBB1IP	Amyloid beta A4 precursor protein-binding family B member 1-interacting protein	1.10701	0.231192		0.870551	0.0712586		0.915945	0.204017
Q92870	APBB2	Amyloid beta A4 precursor protein-binding family B member 2	1.02337	0.733657		0.884745	0.180814		1.02337	0.64493
P13798	APEH	Acylamino-acid-releasing enzyme	0.988514	0.779968		0.903335	0.250897		0.713672	8.43012e-07
P27695	APEX1	DNA-(apurinic or apyrimidinic site) lyase	0.952638	0.704417		1.03526	0.689718		1.04488	0.269427
Q8WW43	APH1B	Gamma-secretase subunit APH-1B	1.20025	0.0540851
Q9BZZ5	API5	Apoptosis inhibitor 5	1.0163	0.764392		1.03526	0.632078		0.981686	0.470585
Q96GX9	APIP	Methylthioribulose-1-phosphate dehydratase	0.952638	0.660858		0.868541	0.0806397		0.968171	0.56705
Q8N2Z9	APITD1	Centromere protein S	1.04247	0.531399		0.878633	0.234222		1.12766	0.0342243
Q8N7P7	APITD1	Centromere protein S				0.948246	0.577665
Q8IW19	APLF	Aprataxin and PNK-like factor							1.25701	0.427491
Q06481	APLP2	Amyloid-like protein 2	1.07923	0.251799		0.827406	0.0853243		0.530957	0.000398634
Q9HDC9	APMAP	Adipocyte plasma membrane-associated protein	1.10445	0.36718		0.756109	0.00948549		0.872564	0.0810189
P02647	APOA1	Apolipoprotein A-I	1.60214	0.00348572					1.38831	0.0904103
Q8NCW5	APOA1BP	NAD(P)H-hydrate epimerase	0.983957	0.72616		1.05214	0.488866		0.909618	0.0823547
P04114	APOB	Apolipoprotein B-100	1.17555	0.246458		0.786399	0.0618979		1.28046	0.0150332
Q0VDD5	APOB	Apolipoprotein B-100				1.0163	0.82175
P02656	APOC3	Apolipoprotein C-III	1.11987	0.149111		0.844791	0.0496609		1.04247	0.560744
P02649	APOE	Apolipoprotein E	1.12766	0.187437		0.747425	0.0433458		0.816014	0.0029994
P02749	APOH	Beta-2-glycoprotein 1				0.766664	0.0139212		1.05458	0.760245
Q9BUR5	APOO	MI	1.07177	0.533288		1.19196	0.0191037		0.848704	0.166667
Q6UXV4	APOOL	MI	1.05946	0.453837		0.846745	0.0827289		0.856584	0.0340057
P05067	APP	Amyloid beta A4 protein	1.07177	0.356786		0.773782	0.071593		0.73884	0.00545914
Q92624	APPBP2	Amyloid protein-binding protein 2	1.00696	0.912069		0.868541	0.15279		0.624165	0.000828817
Q9UKG1	APPL1	DCC-interacting protein 13-alpha	0.990801	0.898037		1.07177	0.492923		1.02101	0.715774
Q8NEU8	APPL2	DCC-interacting protein 13-beta	0.922316	0.310714		1.02811	0.742158		0.884745	0.0248435
Q14644	APPL2	DCC-interacting protein 13-beta				0.890899	0.461929
P07741	APRT	Adenine phosphoribosyltransferase	0.993092	0.916307		0.83702	0.12584		0.93088	0.0298044
Q7Z2E3	APTX	Aprataxin	0.990801	0.872274		1.09936	0.165013		1.08673	0.124236
P29972	AQP1	Aquaporin-1	1.04972	0.721667		0.856584	0.152653		0.946058	0.635678
O60306	AQR	Intron-binding protein aquarius	1.07425	0.339899		1.06683	0.371422		0.63728	0.000804732
P10398	ARAF	Serine/threonine-protein kinase A-Raf				0.860551	0.0557199		1.16205	0.0557199
Q96P48	ARAP1	Arf-GAP with Rho-GAP domain, ANK repeat and PH domain-containing protein 1	1.03766	0.577195		0.827406	0.0644594		1.07425	0.137574
Q8WWN8	ARAP3	Arf-GAP with Rho-GAP domain, ANK repeat and PH domain-containing protein 3				0.76313	0.0187753		1.21139	0.241081
P48444	ARCN1	Coatomer subunit delta	0.899171	0.155717		1.03288	0.708031		1.10701	0.289358
P84077	ARF1	ADP-ribosylation factor 1							1.15669	0.255019
P18085	ARF4	ADP-ribosylation factor 4	1.04972	0.720925		1.02574	0.75711		1.26284	0.251263
P84085	ARF5	ADP-ribosylation factor 5	1.0163	0.774807		0.844791	0.120452		1.04006	0.802837
P62330	ARF6	ADP-ribosylation factor 6	1.0693	0.399133		0.656712	0.0286356		0.959264	0.465122
Q8N6T3	ARFGAP1	ADP-ribosylation factor GTPase-activating protein 1	1.16473	0.155643		1.08423	0.403902		1.30435	0.00381766
Q8N6H7	ARFGAP2	ADP-ribosylation factor GTPase-activating protein 2	1.05214	0.514594		1.02101	0.770349		1.20025	0.0392235
Q9NP61	ARFGAP3	ADP-ribosylation factor GTPase-activating protein 3	1.06683	0.575858		1.02101	0.789257		1.33176	0.0168892
Q9Y6D6	ARFGEF1	Brefeldin A-inhibited guanine nucleotide-exchange protein 1	1.07425	0.320345		0.868541	0.0754038		1.08925	0.223516
Q9Y6D5	ARFGEF2	Brefeldin A-inhibited guanine nucleotide-exchange protein 2	0.990801	0.864567		0.806642	0.100814		0.986233	0.699416
Q5TH69	ARFGEF3	Brefeldin A-inhibited guanine nucleotide-exchange protein 3	1.15669	0.169755		0.840896	0.126452		0.974905	0.48517
P53367	ARFIP1	Arfaptin-1	0.93088	0.436591		1.06683	0.332776		1.03288	0.598798
P53365	ARFIP2	Arfaptin-2	1.05702	0.510072		0.97942	0.790579		0.986233	0.722574
P78540	ARG2	Arginase-2, mitochondrial	1.0693	0.50262
Q9NWB6	ARGLU1	Arginine and glutamate-rich protein 1	1.02811	0.67828		1.04729	0.54359		0.858565	0.150268
Q07960	ARHGAP1	Rho GTPase-activating protein 1	0.972655	0.791611		1.06683	0.420124		0.773782	0.0431107
A1A4S6	ARHGAP10	Rho GTPase-activating protein 10	1.06683	0.373901		1.09682	0.224368		1.01866	0.741999
Q8IWW6	ARHGAP12	Rho GTPase-activating protein 12	1.1434	0.310569		1.07177	0.288554		0.972655	0.644997
Q68EM7	ARHGAP17	Rho GTPase-activating protein 17	1.02337	0.663278		0.782773	0.0464288		0.92445	0.0135081
Q8N392	ARHGAP18	Rho GTPase-activating protein 18	1.08423	0.509569		0.788218	0.0748901		1.33484	0.0139375
Q5T5U3	ARHGAP21	Rho GTPase-activating protein 21							1.10191	0.302574
Q9P227	ARHGAP23	Rho GTPase-activating protein 23	1.13288	0.160604		1.09177	0.233907		1.08673	0.140843
Q52LW3	ARHGAP29	Rho GTPase-activating protein 29	0.993092	0.895743		0.997692	0.978171		0.97942	0.808225
Q9NRY4	ARHGAP35	Rho GTPase-activating protein 35	1.03766	0.657541		1.03766	0.612542		0.954842	0.351895
Q13017	ARHGAP5	Rho GTPase-activating protein 5	1.0163	0.806019		0.730353	0.0320072		0.911722	0.00628753
O43182	ARHGAP6	Rho GTPase-activating protein 6							0.968171	0.591594
P52565	ARHGDIA	Rho GDP-dissociation inhibitor 1	0.93088	0.547203		0.823591	0.0248962		1.08172	0.0311804
Q92888	ARHGEF1	Rho guanine nucleotide exchange factor 1	0.988514	0.708503		0.838956	0.143418		1.10957	0.0463134
O15013	ARHGEF10	Rho guanine nucleotide exchange factor 10	0.948246	0.585879		1.1487	0.150882		1.07923	0.54192
Q9HCE6	ARHGEF10L	Rho guanine nucleotide exchange factor 10-like protein							1.39474	0.0666117
O15085	ARHGEF11	Rho guanine nucleotide exchange factor 11	1.16205	0.0125045		0.842842	0.118146		1.00231	0.970176
Q9NZN5	ARHGEF12	Rho guanine nucleotide exchange factor 12	1.04488	0.489909		0.886791	0.192953		1.11729	0.0390205
O94989	ARHGEF15	Rho guanine nucleotide exchange factor 15	0.95705	0.777374
Q96PE2	ARHGEF17	Rho guanine nucleotide exchange factor 17				0.856584	0.169557		1.20303	0.312939
Q6ZSZ5	ARHGEF18	Rho guanine nucleotide exchange factor 18				0.93088	0.384999		0.935191	0.236313
Q92974	ARHGEF2	Rho guanine nucleotide exchange factor 2	0.990801	0.859308		1.10191	0.219307		1.30435	0.0153387
Q8N1W1	ARHGEF28	Rho guanine nucleotide exchange factor 28	1.00463	0.93682		1.03049	0.730709		1.26868	0.00536352
Q8TER5	ARHGEF40	Rho guanine nucleotide exchange factor 40	1.12766	0.278182		1.05458	0.435531		1.10701	0.0390889
O75037	ARHGEF40	Rho guanine nucleotide exchange factor 40				0.897095	0.291819
Q12774	ARHGEF5	Rho guanine nucleotide exchange factor 5	1.1434	0.0577998					1.11987	0.0926356
Q14155	ARHGEF7	Rho guanine nucleotide exchange factor 7	1.04247	0.453063		1.23971	0.0815926		1.2283	0.0287697
O14497	ARID1A	AT-rich interactive domain-containing protein 1A	1.07425	0.315192		0.697372	0.0499781		0.954842	0.472458
Q8NFD5	ARID1B	AT-rich interactive domain-containing protein 1B	1.07674	0.469302		0.808508	0.0661581		0.97716	0.618383
Q68CP9	ARID2	AT-rich interactive domain-containing protein 2	1.10957	0.219258		1.03766	0.691456		0.950439	0.389708
Q6P1L5	ARID2	AT-rich interactive domain-containing protein 2				1.04006	0.335
Q99856	ARID3A	AT-rich interactive domain-containing protein 3A	1.01866	0.777593		0.874583	0.0892063		0.886791	0.628125
P29374	ARID4A	AT-rich interactive domain-containing protein 4A	1.05702	0.134196
Q4LE39	ARID4B	AT-rich interactive domain-containing protein 4B	1.08925	0.207562		0.686184	0.00904324		1.00463	0.952101
Q14865	ARID5B	AT-rich interactive domain-containing protein 5B	1.10701	0.796508		1.59107	0.0036927		0.608502	0.00279713
Q9Y4X5	ARIH1	E3 ubiquitin-protein ligase ARIH1	0.93088	0.512232		1.19196	0.0303359		1.09936	0.2502
O95376	ARIH2	E3 ubiquitin-protein ligase ARIH2	1.00696	0.938712		0.802923	0.079981		1.18372	0.0696293
P40616	ARL1	ADP-ribosylation factor-like protein 1	1.04247	0.57082		1.08172	0.220724		1.04729	0.679123
Q8N8L6	ARL10	ADP-ribosylation factor-like protein 10	1.09429	0.273147		0.89296	0.231399		0.833161	0.0387143
Q3SXY8	ARL13B	ADP-ribosylation factor-like protein 13B	1.18646	0.124474
Q8N4G2	ARL14	ADP-ribosylation factor-like protein 14	0.903335	0.491947
P36404	ARL2	ADP-ribosylation factor-like protein 2	1.03526	0.726374		0.876606	0.0976677		1.00463	0.953049
P36405	ARL3	ADP-ribosylation factor-like protein 3	1.00463	0.920907		0.791869	0.0298479		1.1487	0.0899291
Q9Y689	ARL5A	ADP-ribosylation factor-like protein 5A							0.952638	0.772541
Q9H0F7	ARL6	ADP-ribosylation factor-like protein 6							1.11729	0.239405
Q15041	ARL6IP1	ADP-ribosylation factor-like protein 6-interacting protein 1	1.07425	0.324556		0.907519	0.281442		1.10701	0.165844
Q66PJ3	ARL6IP4	ADP-ribosylation factor-like protein 6-interacting protein 4	0.97041	0.702903		1.11214	0.311835		0.866537	0.0821224
O75915	ARL6IP5	PRA1 family protein 3	1.07674	0.465789		0.840896	0.13884		0.89296	0.0655688
Q8N6S5	ARL6IP6	ADP-ribosylation factor-like protein 6-interacting protein 6	1.12766	0.356038		0.812252	0.0613361		0.854607	0.0623293
Q96BM9	ARL8A	ADP-ribosylation factor-like protein 8A	0.99539	0.929961		0.846745	0.095187		0.935191	0.286134
Q9NVJ2	ARL8B	ADP-ribosylation factor-like protein 8B	1.08673	0.382186		0.840896	0.128112		0.833161	0.0135784
Q9NVT9	ARMC1	Armadillo repeat-containing protein 1	1.01162	0.849084		1.04006	0.63615		1.38191	0.00860022
Q8N2F6	ARMC10	Armadillo repeat-containing protein 10	1.11729	0.232529		1.18099	0.0495259		0.795536	0.0269836
Q6NXE6	ARMC6	Armadillo repeat-containing protein 6	1.0163	0.875474		1.11214	0.131904		1.27162	0.0369724
Q8IUR7	ARMC8	Armadillo repeat-containing protein 8	1.04247	0.386756		0.647671	0.00806273		1.15669	0.0370125
Q7Z3E5	ARMC9	LisH domain-containing protein ARMC9				1.24545	0.00289982		1	1
Q7L311	ARMCX2	Armadillo repeat-containing X-linked protein 2	1.11987	0.324856		0.797377	0.0593134		0.812252	0.00526478
Q9UH62	ARMCX3	Armadillo repeat-containing X-linked protein 3	1.11987	0.256435		0.856584	0.136678		0.868541	0.168207
Q9H993	ARMT1	Protein-glutamate O-methyltransferase	0.988514	0.814902		1.08172	0.238728		0.846745	0.239549
P27540	ARNT	Aryl hydrocarbon receptor nuclear translocator	1.0163	0.859055		1.35035	0.0204952		0.92445	0.135017
Q92747	ARPC1A	Actin-related protein 2/3 complex subunit 1A	0.974905	0.811454		1.13027	0.054031		1.03766	0.685477
O15143	ARPC1B	Actin-related protein 2/3 complex subunit 1B	0.97942	0.812778		0.66742	0.0465839		1.19196	0.180008
Q5T3U5	ARPC1B	Actin-related protein 2/3 complex subunit 1B				0.852635	0.109138
O15144	ARPC2	Actin-related protein 2/3 complex subunit 2	1.08925	0.548166		0.723635	0.0374111		1.17013	0.258226
O15145	ARPC3	Actin-related protein 2/3 complex subunit 3	1.07425	0.407289		0.882703	0.225274		1.01162	0.849571
P59998	ARPC4	Actin-related protein 2/3 complex subunit 4	1.00231	0.967404		1.03288	0.712871		0.97716	0.52717
O15511	ARPC5	Actin-related protein 2/3 complex subunit 5	0.990801	0.842254		1.11987	0.302974		1.00696	0.812994
Q75LS8	ARPC5	Actin-related protein 2/3 complex subunit 5				0.876606	0.27881
Q9BPX5	ARPC5L	Actin-related protein 2/3 complex subunit 5-like protein	0.961483	0.521565		0.80107	0.0684871		1.11729	0.151775
Q7Z6K5	ARPIN	Arpin							1.50525	0.00058553
P49407	ARRB1	Beta-arrestin-1	0.986233	0.901709		0.880666	0.10187		0.950439	0.238817
P15289	ARSA	Arylsulfatase A							0.503478	0.0051871
P51690	ARSE	Arylsulfatase E							0.750886	0.00307015
Q9H2C2	ARV1	Protein ARV1	1.02811	0.694436
O00192	ARVCF	Armadillo repeat protein deleted in velo-cardio-facial syndrome	1.08423	0.651707		0.766664	0.0420634		0.808508	0.0339628
Q96RG2	ARVCF	Armadillo repeat protein deleted in velo-cardio-facial syndrome				1.04729	0.345271
Q13510	ASAH1	Acid ceramidase	1.07923	0.452303		0.752623	0.036453		0.462225	0.00018207
Q9ULH1	ASAP1	Arf-GAP with SH3 domain, ANK repeat and PH domain-containing protein 1	1.03049	0.572302		0.852635	0.0768653		1.01396	0.705272
O43150	ASAP2	Arf-GAP with SH3 domain, ANK repeat and PH domain-containing protein 2	1.06683	0.285608		0.905425	0.282657		0.97041	0.699253
Q9NWX5	ASB6	Ankyrin repeat and SOCS box protein 6	1.01162	0.91024
Q8N9N2	ASCC1	Activating signal cointegrator 1 complex subunit 1	1.05702	0.451161		0.842842	0.0301318		1.05214	0.643662
Q9H1I8	ASCC2	Activating signal cointegrator 1 complex subunit 2	1.05702	0.520394		0.882703	0.167425		1.1487	0.0605813
Q8N3C0	ASCC3	Activating signal cointegrator 1 complex subunit 3	1.00696	0.921701		0.880666	0.128883		1.06437	0.171901
Q9Y294	ASF1A	Histone chaperone ASF1A	0.920188	0.491139		1.07923	0.338002		0.761368	0.0156009
Q9UBL3	ASH2L	Set1/Ash2 histone methyltransferase complex subunit ASH2	1.04006	0.457389		0.833161	0.0752934		1.01396	0.858195
P04424	ASL	Argininosuccinate lyase	0.986233	0.882592		1.08925	0.169263		0.856584	0.0172349
O95671	ASMTL	N-acetylserotonin O-methyltransferase-like protein	1.02101	0.651959		0.903335	0.19118		0.882703	0.117025
O43681	ASNA1	ATPase ASNA1	1.05946	0.198036		0.870551	0.179574		0.946058	0.202186
P08243	ASNS	Asparagine synthetase [glutamine-hydrolyzing]	0.968171	0.616548		0.835088	0.124846		1.39474	0.00854737
Q12797	ASPH	Aspartyl/asparaginyl beta-hydroxylase	1.08925	0.351631		1.09936	0.151275		0.775572	0.00125725
Q8IZT6	ASPM	Abnormal spindle-like microcephaly-associated protein				0.842842	0.0680738		1.18372	0.349773
Q9BZE9	ASPSCR1	Tether containing UBX domain for GLUT4	0.972655	0.73302		0.83702	0.116184		0.911722	0.284999
O14668	ASPSCR1	Tether containing UBX domain for GLUT4	1.09936	0.42071		0.981686	0.856806
Q7L266	ASRGL1	Isoaspartyl peptidase/L-asparaginase	0.993092	0.912001		0.882703	0.158632		1.05458	0.527592
Q5U5Q3	ASRGL1	Isoaspartyl peptidase/L-asparaginase				0.886791	0.361148
P00966	ASS1	Argininosuccinate synthase	0.97716	0.846835		1.05946	0.334511		1.22264	0.106772
Q9UPY5	ASS1	Argininosuccinate synthase				0.899171	0.545453
Q9NVM9	ASUN	Protein asunder homolog	1.08423	0.274944		1.07674	0.479927		1.1355	0.0050428
Q76L83	ASXL2	Putative Polycomb group protein ASXL2	1.08925	0.363789
Q8NBU5	ATAD1	ATPase family AAA domain-containing protein 1	1.19472	0.145573		0.7457	0.00323898		0.888843	0.0919342
Q6PL18	ATAD2	ATPase family AAA domain-containing protein 2	1.08673	0.543368		0.864537	0.111386		1.16473	0.0814805
Q9NVI7	ATAD3A	ATPase family AAA domain-containing protein 3A	1.08673	0.402511		1.04972	0.504983		0.937354	0.227239
Q5T9A4	ATAD3B	ATPase family AAA domain-containing protein 3B	1.05702	0.550394
Q5T2N8	ATAD3C	ATPase family AAA domain-containing protein 3C	1.02811	0.638768
Q96QE3	ATAD5	ATPase family AAA domain-containing protein 5	1.15402	0.263757					0.943874	0.361169
Q5SQI0	ATAT1	Alpha-tubulin N-acetyltransferase 1				0.82169	0.0870971		1.22547	0.213584
O95260	ATE1	Arginyl-tRNA--protein transferase 1	0.988514	0.860191		0.82932	0.0520802		1.15669	0.0543105
Q86WC4	ATE1	Arginyl-tRNA--protein transferase 1	1.17013	0.228865		0.905425	0.260092
P18846	ATF1	Cyclic AMP-dependent transcription factor ATF-1	1.05458	0.483743					1.50177	0.00525323
P18850	ATF6	Cyclic AMP-dependent transcription factor ATF-6 alpha	1.03766	0.673127		0.823591	0.0353898		0.605696	0.000925479
P17544	ATF7	Cyclic AMP-dependent transcription factor ATF-7							0.872564	0.033501
Q9BSB4	ATG101	Autophagy-related protein 101	1.04488	0.605334		0.903335	0.240164		0.939523	0.566031
Q9UHV7	ATG101	Autophagy-related protein 101	0.937354	0.178967		0.850667	0.276672
O94817	ATG12	Ubiquitin-like protein ATG12				1.10957	0.133044		0.97942	0.625118
O75143	ATG13	Autophagy-related protein 13	0.905425	0.685355		1.05214	0.424786		0.876606	0.510448
O43683	ATG13	Autophagy-related protein 13	1.11214	0.305761		0.795536	0.0872502
Q6ZNE5	ATG14	Beclin 1-associated autophagy-related key regulator	0.842842	0.195815
Q676U5	ATG16L1	Autophagy-related protein 16-1	1.1355	0.0234781		0.911722	0.283818		1.10957	0.220439
Q96BY7	ATG2B	Autophagy-related protein 2 homolog B				0.915945	0.31386		1.55833	0.0379309
Q9NT62	ATG3	Ubiquitin-like-conjugating enzyme ATG3	0.997692	0.975924		0.802923	0.0786866		1.23114	0.0101767
Q9Y4P1	ATG4B	Cysteine protease ATG4B	0.988514	0.923682		1.12766	0.104224		1.25992	0.0301214
Q13503	ATG4B	Cysteine protease ATG4B				0.922316	0.386158
Q96DT6	ATG4C	Cysteine protease ATG4C	1	1
Q9H1Y0	ATG5	Autophagy protein 5	0.981686	0.713919		1.20303	0.0902163		0.990801	0.813836
Q96HQ2	ATG5	Autophagy protein 5	1.04729	0.773621		0.868541	0.21278
O95352	ATG7	Ubiquitin-like modifier-activating enzyme ATG7	1.0163	0.721187		1.01866	0.793443		1.03526	0.464018
Q7Z3C6	ATG9A	Autophagy-related protein 9A	1.23685	0.0888267		0.773782	0.0576334		0.76313	0.0107674
P31939	ATIC	Bifunctional purine biosynthesis protein PURH	0.950439	0.680235		1.10701	0.109502		1.15402	0.0234239
Q8WXF7	ATL1	Atlastin-1	1.09936	0.224768		0.817902	0.0699314		0.835088	0.00841622
Q8NHH9	ATL2	Atlastin-2	1.05702	0.298429		0.730353	0.0321731		1.0163	0.845952
Q6DD88	ATL3	Atlastin-3	1.15402	0.093051		1.08673	0.365111		1.04488	0.668243
Q13315	ATM	Serine-protein kinase ATM	1.00928	0.740557		0.779165	0.0411299		1.00231	0.947285
P54259	ATN1	Atrophin-1	1.04488	0.590319					1.09936	0.0477041
O00244	ATOX1	Copper transport protein ATOX1	0.952638	0.70914		0.882703	0.237884		0.842842	0.116117
Q8NB49	ATP11C	Phospholipid-transporting ATPase IG	0.97716	0.779968		0.905425	0.268194		0.689362	0.198456
Q9HD20	ATP13A1	Manganese-transporting ATPase 13A1	1.10957	0.268755		0.838956	0.0993479		0.935191	0.277046
Q9H7F0	ATP13A3	Probable cation-transporting ATPase 13A3	0.99539	0.929576		1.19748	0.0191534		0.983957	0.819552
O75818	ATP13A3	Probable cation-transporting ATPase 13A3				0.926588	0.470516
P05023	ATP1A1	Sodium/potassium-transporting ATPase subunit alpha-1	1.03766	0.541803		1.11214	0.0813643		0.838956	0.00777684
P05026	ATP1B1	Sodium/potassium-transporting ATPase subunit beta-1	0.981686	0.709597		0.890899	0.162828		0.819794	0.0256995
P54709	ATP1B3	Sodium/potassium-transporting ATPase subunit beta-3	0.988514	0.829799		1.07923	0.342817		0.750886	0.0104731
P16615	ATP2A2	Sarcoplasmic/endoplasmic reticulum calcium ATPase 2	1.09682	0.394592		0.814131	0.00983012		0.926588	0.20952
P20020	ATP2B1	Plasma membrane calcium-transporting ATPase 1	1.05946	0.328279		1.10191	0.265613		0.935191	0.136949
Q16720	ATP2B3	Plasma membrane calcium-transporting ATPase 3	1.04247	0.513566		1.04972	0.387569		0.854607	0.0764319
P23634	ATP2B4	Plasma membrane calcium-transporting ATPase 4	1.05702	0.436975		0.759611	0.0189548		0.965936	0.426686
P98194	ATP2C1	Calcium-transporting ATPase type 2C member 1	1.03049	0.604091		1.17283	0.0418474		0.752623	0.00640216
P20648	ATP4A	Potassium-transporting ATPase alpha chain 1	1.13027	0.481919		1	1		0.768438	0.050721
P25705	ATP5A1	ATP synthase subunit alpha, mitochondrial	1.04729	0.628679		1.24258	0.00263511		0.856584	0.134296
P06576	ATP5B	ATP synthase subunit beta, mitochondrial	1.08925	0.391497		1.08423	0.213221		0.876606	0.0268138
P36542	ATP5C1	ATP synthase subunit gamma, mitochondrial	0.890899	0.512564		0.702222	0.0172591		0.850667	0.131148
P30049	ATP5D	ATP synthase subunit delta, mitochondrial	1.08423	0.331734		0.899171	0.249535		0.872564	0.076703
P56381	ATP5E	ATP synthase subunit epsilon, mitochondrial	1.00463	0.964612		1.11214	0.373901		0.848704	0.182172
P24539	ATP5F1	ATP synthase F(0) complex subunit B1, mitochondrial	1.06437	0.412271		0.89296	0.21295		0.946058	0.239405
P48201	ATP5G3	ATP synthase F(0) complex subunit C3, mitochondrial	0.97041	0.809031					0.846745	0.0256275
O75947	ATP5H	ATP synthase subunit d, mitochondrial	1.10191	0.419613		1.19196	0.0112679		0.899171	0.0782103
P56385	ATP5I	ATP synthase subunit e, mitochondrial				1.4406	0.00697246		1.00463	0.961735
P18859	ATP5J	ATP synthase-coupling factor 6, mitochondrial	1.00928	0.925156		0.856584	0.164219		0.946058	0.224122
O75964	ATP5L	ATP synthase subunit g, mitochondrial	0.97041	0.739034		0.870551	0.183701		0.922316	0.371965
P48047	ATP5O	ATP synthase subunit O, mitochondrial	1.08172	0.431406		0.990801	0.899251		0.872564	0.273859
Q9NW81	ATP5SL	ATP synthase subunit s-like protein	0.997692	0.978858
Q15904	ATP6AP1	V-type proton ATPase subunit S1	1.10957	0.151109		1.04247	0.611092		0.884745	0.0933627
O75787	ATP6AP2	Renin receptor	1.15136	0.0767513		0.835088	0.03794		0.911722	0.370248
Q93050	ATP6V0A1	V-type proton ATPase 116 kDa subunit a isoform 1	1.07674	0.208764		0.835088	0.151522		0.918064	0.113301
O60507	ATP6V0A1	V-type proton ATPase 116 kDa subunit a isoform 1	1.15136	0.465762		0.95705	0.600566
Q9Y487	ATP6V0A2	V-type proton ATPase 116 kDa subunit a isoform 2	1.0693	0.361289		0.848704	0.164328		1.03049	0.633655
P61421	ATP6V0D1	V-type proton ATPase subunit d 1	1.02811	0.698405		1.06437	0.411781		0.797377	0.00894653
P38606	ATP6V1A	V-type proton ATPase catalytic subunit A	1.07923	0.245844		1.12506	0.0718777		0.937354	0.0849169
P21281	ATP6V1B2	V-type proton ATPase subunit B, brain isoform	1.05702	0.42487		1.59475	0.0100999		0.880666	0.0303042
Q8IWZ6	ATP6V1B2	V-type proton ATPase subunit B, brain isoform				0.827406	0.125726
P21283	ATP6V1C1	V-type proton ATPase subunit C 1	1.03288	0.519523		0.870551	0.203357		0.920188	0.224804
Q9Y5K8	ATP6V1D	V-type proton ATPase subunit D	1.07674	0.190463		1.10957	0.257619		0.93088	0.182338
P36543	ATP6V1E1	V-type proton ATPase subunit E 1	1.07177	0.290953		1.07425	0.206654		0.943874	0.106488
Q16864	ATP6V1F	V-type proton ATPase subunit F	1.15402	0.271881		0.90125	0.213279		0.97716	0.841913
O75348	ATP6V1G1	V-type proton ATPase subunit G 1	1.10957	0.37643					0.935191	0.250295
Q9UI12	ATP6V1H	V-type proton ATPase subunit H	1.06437	0.176948		0.816014	0.0484763		0.888843	0.0488619
Q04656	ATP7A	Copper-transporting ATPase 1	1.02811	0.653764		1.04006	0.523233		0.856584	0.0184168
Q9Y2Q0	ATP8A1	Phospholipid-transporting ATPase IA	1.09936	0.302814		1.09682	0.185684		0.954842	0.180077
O75110	ATP9A	Probable phospholipid-transporting ATPase IIA	1.08172	0.401697		1.2086	0.0166272		0.831238	0.00718233
O43861	ATP9B	Probable phospholipid-transporting ATPase IIB	1.03049	0.773363		1.07923	0.255052		0.878633	0.0336809
Q5TC12	ATPAF1	ATP synthase mitochondrial F1 complex assembly factor 1	1.11987	0.326297		0.846745	0.0480511		0.793701	0.00614859
Q9UII2	ATPIF1	ATPase inhibitor, mitochondrial	1.08673	0.371904		0.872564	0.15072		0.827406	0.00715053
Q13535	ATR	Serine/threonine-protein kinase ATR	1.05946	0.319266		0.866537	0.14773		1.04729	0.320112
Q8WXE1	ATRIP	ATR-interacting protein	1.04972	0.470599
O75882	ATRN	Attractin	1.02811	0.681517		1.03766	0.523083		0.80107	0.0277481
P46100	ATRX	Transcriptional regulator ATRX	1.05946	0.436006		0.790041	0.00242296		1.02337	0.630595
Q9UBB4	ATXN10	Ataxin-10	0.981686	0.714566		0.848704	0.148901		1.19748	0.00457966
P0C7T5	ATXN1L	Ataxin-1-like				1.1355	0.0584915		0.952638	0.137009
Q99700	ATXN2	Ataxin-2	1	1		1.04247	0.498781		1.32256	0.00323016
Q8WWM7	ATXN2L	Ataxin-2-like protein	1.02337	0.798604		0.784584	0.0172288		1.64338	6.10231e-05
P54252	ATXN3	Ataxin-3	1.04006	0.529098		1.02101	0.796838		1.23971	0.0257918
Q13825	AUH	Methylglutaconyl-CoA hydratase, mitochondrial	0.83702	0.532147		1.06437	0.358021		0.814131	0.0230457
Q9Y679	AUP1	Ancient ubiquitous protein 1	1.10445	0.294553		0.838956	0.0867893		0.878633	0.0792502
Q9Y2E8	AUP1	Ancient ubiquitous protein 1				0.968171	0.659435
O14965	AURKA	Aurora kinase A	1.09429	0.384097		0.786399	0.06715		1.01162	0.918678
Q96GD4	AURKB	Aurora kinase B	1.11471	0.449342
Q9NQS1	AVEN	Cell death regulator Aven	1.05946	0.538817
Q8NBF6	AVL9	Late secretory pathway protein AVL9 homolog	1.04488	0.609204		0.864537	0.0944463		1.32562	0.00499943
O15169	AXIN1	Axin-1							0.732043	0.56446
P30530	AXL	Tyrosine-protein kinase receptor UFO	1.05458	0.467884		1.07177	0.259037		0.710382	0.00554087
Q9H6S1	AZI2	5-azacytidine-induced protein 2	1.03526	0.708209		1.02337	0.724659		1.14076	0.0640501
Q07889	AZI2	5-azacytidine-induced protein 2				0.968171	0.762955
Q96A70	AZIN2	Antizyme inhibitor 2							0.808508	0.0362366
Q96L58	B3GALT6	Beta-1,3-galactosyltransferase 6	1.04972	0.547683		0.882703	0.16887		0.99539	0.914204
O94766	B3GAT3	Galactosylgalactosylxylosylprotein 3-beta-glucuronosyltransferase 3	1.05702	0.573392		1.20303	0.0510073		0.846745	0.0448045
Q96NL6	B3GAT3	Galactosylgalactosylxylosylprotein 3-beta-glucuronosyltransferase 3	1.2086	0.475573		0.97716	0.579015
Q6Y288	B3GLCT	Beta-1,3-glucosyltransferase	1.13813	0.190908		0.888843	0.196633		1.04972	0.750871
Q8NFL0	B3GNT7	UDP-GlcNAc:betaGal beta-1,3-N-acetylglucosaminyltransferase 7	1.07923	0.324893		0.771997	0.00161987		0.614152	0.000119867
Q8NHY0	B4GALNT2	Beta-1,4 N-acetylgalactosaminyltransferase 2				1.04729	0.445614		0.858565	0.0561825
P15291	B4GALT1	Beta-1,4-galactosyltransferase 1	1.02101	0.788013		0.788218	0.0565271		0.720298	0.0130116
Q9Y6K0	B4GALT1	Beta-1,4-galactosyltransferase 1				0.80107	0.00973156
O60512	B4GALT3	Beta-1,4-galactosyltransferase 3	1.12506	0.310027
O60513	B4GALT4	Beta-1,4-galactosyltransferase 4	1.03288	0.689344		0.880666	0.213375		1.32256	0.192908
O43286	B4GALT5	Beta-1,4-galactosyltransferase 5	1.05946	0.698739
Q9UBV7	B4GALT7	Beta-1,4-galactosyltransferase 7	1.06191	0.571169		0.761368	0.00570285		0.870551	0.0352629
O43505	B4GAT1	Beta-1,4-glucuronyltransferase 1	1.05458	0.546978		0.812252	0.109795		0.733736	0.0127095
Q9NWV8	BABAM1	BRISC and BRCA1-A complex member 1	1.00463	0.934326		0.835088	0.112092		0.812252	0.0142442
O14867	BACH1	Transcription regulator protein BACH1							0.935191	0.865283
Q92934	BAD	Bcl2-associated agonist of cell death	1.15136	0.179349		1.29834	0.000847518		0.922316	0.300077
Q8WUX2	BAD	Bcl2-associated agonist of cell death				1.10445	0.322371
Q99933	BAG1	BAG family molecular chaperone regulator 1	0.997692	0.980766		1.04488	0.45636		0.983957	0.790418
O95816	BAG2	BAG family molecular chaperone regulator 2	1.04972	0.454456		0.835088	0.0596831		1.17013	0.0400826
O95817	BAG3	BAG family molecular chaperone regulator 3	0.974905	0.751895		1.09177	0.125937		1.1487	0.0763687
O95429	BAG4	BAG family molecular chaperone regulator 4	1.0163	0.895551		1.18372	0.0388358		1.06191	0.217397
Q9UL15	BAG5	BAG family molecular chaperone regulator 5	1.0693	0.298476		0.840896	0.0871427		1.13813	0.0312298
P46379	BAG6	Large proline-rich protein BAG6	1.03526	0.685014		1.217	0.00681467		1.20303	0.00749043
Q9P281	BAHCC1	BAH and coiled-coil domain-containing protein 1	0.993092	0.952532
Q9UQB8	BAIAP2	Brain-specific angiogenesis inhibitor 1-associated protein 2	1.01396	0.890763		0.802923	0.101399		0.943874	0.130132
Q9UHR4	BAIAP2L1	Brain-specific angiogenesis inhibitor 1-associated protein 2-like protein 1	1.02811	0.767334		1.24833	0.0102095		1.04729	0.442206
Q16611	BAK1	Bcl-2 homologous antagonist/killer	1.19196	0.0630863
O75531	BANF1	Barrier-to-autointegration factor	0.933033	0.48209		1.08673	0.352327		0.742262	0.183631
Q8N9N5	BANP	Protein BANP	1.06683	0.498725
Q92560	BAP1	Ubiquitin carboxyl-terminal hydrolase BAP1	1.12246	0.146515					0.993092	0.937947
Q8IXM2	BAP18	Chromatin complexes subunit BAP18	0.939523	0.385644		0.73884	0.0548324		1.0693	0.237653
Q99728	BARD1	BRCA1-associated RING domain protein 1				1.06437	0.300337		1.06191	0.0633383
Q9HBU1	BARX1	Homeobox protein BarH-like 1							1.25992	0.0378711
P80723	BASP1	Brain acid soluble protein 1	0.95705	0.493446		1.2283	0.0139523		0.833161	0.0211409
Q07812	BAX	Apoptosis regulator BAX	1.02337	0.784909		0.895025	0.249571		1.00696	0.876096
Q9NRL2	BAZ1A	Bromodomain adjacent to zinc finger domain protein 1A	1.09177	0.373901		0.784584	0.0154698		1.29235	0.0370251
Q9UIG0	BAZ1B	Tyrosine-protein kinase BAZ1B	1.07674	0.31195		0.814131	0.072514		1.15402	0.0441074
Q9UIF9	BAZ2A	Bromodomain adjacent to zinc finger domain protein 2A	1.11729	0.349996		1.10191	0.267525		1.13288	0.0599794
Q9NZJ6	BAZ2A	Bromodomain adjacent to zinc finger domain protein 2A				1.07674	0.0646769
Q9BXH1	BBC3	Bcl-2-binding component 3				1.1434	0.0284569		1.03766	0.614741
Q8NFJ9	BBS1	Bardet-Biedl syndrome 1 protein							0.852635	0.204936
Q9BXC9	BBS2	Bardet-Biedl syndrome 2 protein	1.07177	0.258264		1.08423	0.303436		0.983957	0.835895
Q3SYG4	BBS9	Protein PTHB1							0.757858	0.184942
Q8WY36	BBX	HMG box transcription factor BBX	1.09177	0.240153					1.30134	0.0054265
P50895	BCAM	Basal cell adhesion molecule	1.03288	0.795488		0.870551	0.138852		0.399611	0.000158059
Q9NVV5	BCAM	Basal cell adhesion molecule	1.10445	0.560281		0.720298	0.0203127
Q9UHQ4	BCAP29	B-cell receptor-associated protein 29	1.04247	0.65219		0.786399	0.0936837		0.775572	0.0587665
P51572	BCAP31	B-cell receptor-associated protein 31	1.09682	0.356302		1.04247	0.530553		0.784584	0.0265753
P56945	BCAR1	Breast cancer anti-estrogen resistance protein 1	1.06683	0.275826					1.5728	0.000607695
O75815	BCAR3	Breast cancer anti-estrogen resistance protein 3	1.05458	0.317368					1.17283	0.0403891
O75934	BCAS2	Pre-mRNA-splicing factor SPF27	1.06191	0.39647		0.878633	0.206704		1.03766	0.444202
Q9H6U6	BCAS3	Breast carcinoma-amplified sequence 3	1.02811	0.333069		1.08925	0.143864		1.00696	0.814902
P54687	BCAT1	Branched-chain-amino-acid aminotransferase, cytosolic	0.963707	0.646589		1.04972	0.476441		1.16473	0.0095403
O15382	BCAT2	Branched-chain-amino-acid aminotransferase, mitochondrial	0.948246	0.53177		1.04972	0.560503		0.799221	0.0820162
Q9P287	BCCIP	BRCA2 and CDKN1A-interacting protein	1.03049	0.831811		0.872564	0.159911		1.10957	0.128469
P12694	BCKDHA	2-oxoisovalerate dehydrogenase subunit alpha, mitochondrial	1.10957	0.353115		1.0693	0.243828		0.972655	0.607541
P21953	BCKDHB	2-oxoisovalerate dehydrogenase subunit beta, mitochondrial	1.04972	0.635401		0.840896	0.123767		0.80478	0.0219706
O14874	BCKDK	[3-methyl-2-oxobutanoate dehydrogenase [lipoamide]] kinase, mitochondrial	1.03526	0.714384		0.90125	0.256929		0.757858	0.0100174
O95999	BCL10	B-cell lymphoma/leukemia 10	0.886791	0.0643679		1.05214	0.330405		1.15669	0.0430408
P10415	BCL2	Apoptosis regulator Bcl-2	1.1434	0.272967		1.06683	0.421648		0.82169	0.169814
Q07817	BCL2L1	Bcl-2-like protein 1	1.00928	0.869029		0.82169	0.0898496		0.961483	0.585337
O43521	BCL2L11	Bcl-2-like protein 11	1.13813	0.57307
Q9BXK5	BCL2L13	Bcl-2-like protein 13	1.03288	0.646973		1.17283	0.0113736		1.01396	0.435331
P20749	BCL3	B-cell lymphoma 3 protein	1.29235	0.192226		1.08925	0.259417		0.786399	0.141612
Q9BQE9	BCL7B	B-cell CLL/lymphoma 7 protein family member B	1.05946	0.418562		0.852635	0.056986		1.03766	0.516968
Q8WUZ0	BCL7C	B-cell CLL/lymphoma 7 protein family member C	1.03288	0.831906		0.793701	0.00197404		0.890899	0.0104537
Q86UU0	BCL9L	B-cell CLL/lymphoma 9-like protein	1.02811	0.663804		1.09429	0.271846		1.54399	2.59385e-05
Q9NYF8	BCLAF1	Bcl-2-associated transcription factor 1	1.07425	0.159635		0.802923	0.0997103		1.3692	0.00502596
Q5H9F3	BCORL1	BCL-6 corepressor-like protein 1	1.04488	0.544224
P11274	BCR	Breakpoint cluster region protein	1.02337	0.752719		0.89296	0.260347		1.14605	0.114858
Q9Y276	BCS1L	Mitochondrial chaperone BCS1	1.11729	0.378509		1.15136	0.12358		1.02101	0.639797
Q02338	BDH1	D-beta-hydroxybutyrate dehydrogenase, mitochondrial	0.97942	0.756578		0.870551	0.214722		0.716978	0.00212288
P0C869	BDH1	D-beta-hydroxybutyrate dehydrogenase, mitochondrial				0.915945	0.309166
Q9BUT1	BDH2	3-hydroxybutyrate dehydrogenase type 2	0.909618	0.377321		0.833161	0.139162		0.806642	0.015756
A6H8Y1	BDP1	Transcription factor TFIIIB component B'' homolog	0.968171	0.714573
Q14457	BECN1	Beclin-1	1.06191	0.468674		1.27162	0.00175309		0.993092	0.946425
Q5T5X7	BEND3	BEN domain-containing protein 3	0.997692	0.961797					1.02574	0.730161
O15155	BET1	BET1 homolog				1.07177	0.327048		1.15402	0.360779
Q9NYM9	BET1L	BET1-like protein	1.13027	0.361153		1.08673	0.212448		0.988514	0.812839
O14494	BET1L	BET1-like protein				0.856584	0.0163637
Q9NZS9	BFAR	Bifunctional apoptosis regulator	1.01396	0.835247		0.844791	0.0871635		0.628507	0.00073428
P00722	BGAL	Beta-galactosidase	1.89649	0.220548		1.00463	0.978522		1.62826	0.34352
Q7RTU4	BHLHA9	Class A basic helix-loop-helix protein 9							0.946058	0.553712
Q9H694	BICC1	Protein bicaudal C homolog 1	1.00463	0.932352		0.840896	0.0355407		1.17555	0.0459238
Q15004	BICD1	Protein bicaudal D homolog 1	1.14076	0.366986		1.04972	0.687516
Q8TD16	BICD2	Protein bicaudal D homolog 2	1.04006	0.520218		0.82932	0.0820704		1.17283	0.0077396
P55957	BID	BH3-interacting domain death agonist	1.0163	0.829799		0.866537	0.0595225		1.10957	0.0217718
O00499	BIN1	Myc box-dependent-interacting protein 1	0.939523	0.329707		1.25122	0.0797124		1.18646	0.00122094
Q9NQY0	BIN3	Bridging integrator 3	1.03526	0.697658		0.852635	0.162122		0.89296	0.0469392
Q13490	BIRC2	Baculoviral IAP repeat-containing protein 2				1.0693	0.387256		0.771997	0.019656
O15392	BIRC5	Baculoviral IAP repeat-containing protein 5	1.04729	0.714734					1.15936	0.277674
Q9NR09	BIRC6	Baculoviral IAP repeat-containing protein 6	1.04006	0.573233		0.842842	0.142952		1.07425	0.0877446
P54132	BLM	Bloom syndrome protein	1.01162	0.824859		0.864537	0.146488		1.11214	0.149488
Q13867	BLMH	Bleomycin hydrolase	0.988514	0.894206		1.03526	0.641162		0.922316	0.219805
P78537	BLOC1S1	Biogenesis of lysosome-related organelles complex 1 subunit 1	1.03288	0.645165		0.878633	0.080137		0.880666	0.0535564
Q6QNY0	BLOC1S3	Biogenesis of lysosome-related organelles complex 1 subunit 3				0.842842	0.108019		1.06683	0.327448
O95396	BLOC1S3	Biogenesis of lysosome-related organelles complex 1 subunit 3				1.02574	0.780576
Q9NUP1	BLOC1S4	Biogenesis of lysosome-related organelles complex 1 subunit 4	1.13027	0.272984
Q9UL45	BLOC1S6	Biogenesis of lysosome-related organelles complex 1 subunit 6	0.990801	0.934576		0.82932	0.0311308		0.950439	0.11061
P53004	BLVRA	Biliverdin reductase A	0.946058	0.559872		1.03288	0.623502		0.993092	0.934382
P30043	BLVRB	Flavin reductase (NADPH)	0.983957	0.869217		0.897095	0.266203		1.00463	0.923718
Q9H2G9	BLZF1	Golgin-45	1.18099	0.503628
P35226	BMI1	Polycomb complex protein BMI-1	1.11471	0.188285		1.35974	0.0975888		0.90125	0.189438
P13497	BMP1	Bone morphogenetic protein 1	1.00928	0.895848		1.16473	0.0566905		0.721965	0.00838815
Q9NSY1	BMP2K	BMP-2-inducible protein kinase	1.00231	0.989823		1.17827	0.0302436		1.26868	0.00360442
Q13873	BMPR2	Bone morphogenetic protein receptor type-2	1.08673	0.17214		0.880666	0.174727		1.20303	0.0324197
Q14692	BMS1	Ribosome biogenesis protein BMS1 homolog	1.16473	0.189569		1.05702	0.426605		1.08423	0.17804
Q12981	BNIP1	Vesicle transport protein SEC20	1.14605	0.0629325		1.23114	0.0169713		1.17013	0.0435559
Q12982	BNIP2	BCL2/adenovirus E1B 19 kDa protein-interacting protein 2	0.950439	0.494619					1.31039	0.0386634
Q12983	BNIP3	BCL2/adenovirus E1B 19 kDa protein-interacting protein 3	1.02574	0.720424		1.08673	0.218381		1.01396	0.826285
Q8NFC6	BOD1L1	Biorientation of chromosomes in cell division protein 1-like 1	1.04972	0.56304		0.812252	0.111976		1.11214	0.0303374
Q9UMX3	BOK	Bcl-2-related ovarian killer protein	1.11214	0.176406					0.93088	0.209244
Q9H3K6	BOLA2	BolA-like protein 2	0.97041	0.693969		1.0693	0.245133		1.2283	0.0834047
P11362	BOLA2	BolA-like protein 2				0.986233	0.878689
Q53S33	BOLA3	BolA-like protein 3	1.03766	0.684936		0.842842	0.0824159		0.905425	0.28197
Q14137	BOP1	Ribosome biogenesis protein BOP1	1.09429	0.29372		1.22264	0.000260588		1.16473	0.0335638
P07738	BPGM	Bisphosphoglycerate mutase	0.97041	0.634427		0.880666	0.223442		1.22264	0.131077
P36897	BPGM	Bisphosphoglycerate mutase	1.05702	0.614078		0.915945	0.584232
Q86WA6	BPHL	Valacyclovir hydrolase	1.51222	0.246726		0.884745	0.255417		0.974905	0.930832
Q8N2G8	BPHL	Valacyclovir hydrolase				1.13288	0.432814
O95861	BPNT1	3'(2'),5'-bisphosphate nucleotidase 1	0.972655	0.687708		0.862542	0.190997		1.10445	0.119191
Q12830	BPTF	Nucleosome-remodeling factor subunit BPTF	1.05214	0.309577		1.05458	0.362657		1.04972	0.333397
P15056	BRAF	Serine/threonine-protein kinase B-raf	1.03766	0.69604
Q7Z569	BRAP	BRCA1-associated protein	1.02101	0.818286		1.12506	0.0727353		1.00463	0.897142
Q6PJG6	BRAT1	BRCA1-associated ATM activator 1	1.10957	0.292276		0.825496	0.109436		0.990801	0.913458
P38398	BRCA1	Breast cancer type 1 susceptibility protein	1.10191	0.235389		1.1487	0.0714135		1.01396	0.804542
P46736	BRCC3	Lys-63-specific deubiquitinase BRCC36	1.03766	0.578238		1.03288	0.601975		0.922316	0.119461
O95696	BRD1	Bromodomain-containing protein 1	1.09936	0.346594		1.10701	0.0668356		0.983957	0.828442
P25440	BRD2	Bromodomain-containing protein 2	1.06191	0.483326		0.817902	0.016984		0.876606	0.274312
Q15059	BRD3	Bromodomain-containing protein 3	1.08925	0.163766		0.858565	0.161819		1.08172	0.109656
O60885	BRD4	Bromodomain-containing protein 4	1.09177	0.225362		0.840896	0.109834		1.1434	0.0518926
Q9NPI1	BRD7	Bromodomain-containing protein 7	1.06437	0.54365		0.850667	0.133033		1.04006	0.425581
Q9H0E9	BRD8	Bromodomain-containing protein 8	1.05458	0.485571		1.03766	0.590899		1.00928	0.868146
Q9H8M2	BRD9	Bromodomain-containing protein 9	1.03766	0.819543		0.915945	0.333905		1.94531	0.00179056
Q9NXR7	BRE	BRCA1-A complex subunit BRE	0.97716	0.34649		0.909618	0.291777		0.890899	0.0667665
Q92994	BRF1	Transcription factor IIIB 90 kDa subunit	1.01162	0.868517		0.870551	0.139833		1.06683	0.247346
O95415	BRI3	Brain protein I3	1.1487	0.337537
Q8WY22	BRI3BP	BRI3-binding protein	1.11729	0.333069		1.36604	0.106334		0.97716	0.839322
Q9BX63	BRIP1	Fanconi anemia group J protein	1.05214	0.485916		1.05946	0.332038		1.10445	0.202163
Q8TDN6	BRIX1	Ribosome biogenesis protein BRX1 homolog	1.03288	0.721775		0.831238	0.0302729		0.997692	0.977713
Q8WUW1	BRK1	Protein BRICK1	1.00696	0.947198		1.17013	0.127682		1.0163	0.813152
Q6UW56	BRK1	Protein BRICK1	0.926588	0.62704		0.82169	0.0693905
Q5PSV4	BRMS1L	Breast cancer metastasis-suppressor 1-like protein				0.83702	0.145909		0.950439	0.362985
Q5VW32	BROX	BRO1 domain-containing protein BROX	0.954842	0.657897		1.71317	0.00660479		1.10191	0.130343
P55201	BRPF1	Peregrin	1.09177	0.347545					1.04488	0.646631
Q9ULD4	BRPF3	Bromodomain and PHD finger-containing protein 3	1.03766	0.616512
Q9NSI6	BRWD1	Bromodomain and WD repeat-containing protein 1	1.10191	0.215202		0.700602	0.00793309		0.93088	0.344539
Q6RI45	BRWD3	Bromodomain and WD repeat-containing protein 3							0.961483	0.614192
Q96G97	BSCL2	Seipin	1.04006	0.632394					0.909618	0.361281
Q9NW68	BSDC1	BSD domain-containing protein 1	1.05702	0.577862		1.18099	0.206315		0.933033	0.134621
Q86T82	BSDC1	BSD domain-containing protein 1				0.941696	0.500301
P35613	BSG	Basigin	1.11214	0.26052		1.09682	0.201951		0.715323	0.00100273
Q10588	BST1	ADP-ribosyl cyclase/cyclic ADP-ribose hydrolase 2	1.01396	0.660956		0.854607	0.0631717		0.723635	0.0334769
Q10589	BST2	Bone marrow stromal antigen 2	1.05214	0.522549		0.876606	0.209274		0.668964	0.00012974
O14981	BTAF1	TATA-binding protein-associated factor 172	1.04247	0.474459		1.03766	0.647048		1.09682	0.190925
Q9BX70	BTBD2	BTB/POZ domain-containing protein 2	1.02574	0.597062		0.907519	0.275964		0.814131	0.0121768
Q96Q07	BTBD9	BTB/POZ domain-containing protein 9	1.11987	0.108499
P43251	BTD	Biotinidase	1.09177	0.168378
P20290	BTF3	Transcription factor BTF3	0.961483	0.615943		0.990801	0.911252		1.12246	0.0101566
Q96K17	BTF3L4	Transcription factor BTF3 homolog 4	0.92445	0.340247		0.835088	0.0680091		0.993092	0.845745
Q7KYR7	BTN2A1	Butyrophilin subfamily 2 member A1	1.0693	0.437889		1.10445	0.267649		0.89296	0.287778
O60566	BUB1B	Mitotic checkpoint serine/threonine-protein kinase BUB1 beta	1.09682	0.179228		1.08423	0.457942		1.38191	0.00521092
O43684	BUB3	Mitotic checkpoint protein BUB3	0.954842	0.454053		0.799221	0.00166668		1.05702	0.14729
Q9BRD0	BUD13	BUD13 homolog	1.13027	0.250872		0.827406	0.0959784		1.16743	0.0166526
P41223	BUD31	Protein BUD31 homolog	1.17013	0.144177		0.870551	0.20777		0.850667	0.145088
Q13895	BYSL	Bystin	1.06437	0.481649		0.864537	0.184243		1.04729	0.57276
Q7L1Q6	BZW1	Basic leucine zipper and W2 domain-containing protein 1	0.888843	0.383503		0.844791	0.150429		1.30134	0.0184476
Q9Y6E2	BZW2	Basic leucine zipper and W2 domain-containing protein 2	1.0693	0.459638		0.827406	0.141241		1.09682	0.097253
Q9P266	BZW2	Basic leucine zipper and W2 domain-containing protein 2				0.878633	0.345271
Q9H7M9	C10orf54	Platelet receptor Gi24	1.01866	0.814637		1.01866	0.750825		0.695762	0.00408526
Q5T2E6	C10orf76	UPF0668 protein C10orf76	1.03766	0.62112		1.03526	0.560605		1.00696	0.911389
Q9H8K7	C10orf88	Uncharacterized protein C10orf88	1.02811	0.740449		1.07177	0.512368		1.28046	0.012743
Q6ZUT1	C11orf57	Uncharacterized protein C11orf57	1.11471	0.332427		0.903335	0.203154		0.884745	0.305311
Q9H3H3	C11orf68	UPF0696 protein C11orf68	1.01396	0.831478		1.10191	0.167989		1.08423	0.26654
E9PRG8	C11orf98	Uncharacterized protein C11orf98				1.08423	0.303436		1.15669	0.0204965
Q9HB07	C12orf10	UPF0160 protein MYG1, mitochondrial	1.02337	0.638815		1.1434	0.161954		1.00928	0.848608
Q9NQ89	C12orf4	Protein C12orf4				1.1434	0.0334339		0.937354	0.286805
Q86WS4	C12orf40	Uncharacterized protein C12orf40	1.20581	0.117065
Q96C57	C12orf43	Uncharacterized protein C12orf43	1.28046	0.0485096					1.08172	0.120229
Q99622	C12orf57	Protein C10	0.948246	0.527062		1.09177	0.261687		0.915945	0.104989
Q69YU5	C12orf73	Uncharacterized protein C12orf73							0.874583	0.159824
Q9UKR5	C14orf1	Probable ergosterol biosynthetic protein 28	1.0693	0.507088		0.82169	0.126632		1.02101	0.699639
Q9Y224	C14orf166	UPF0568 protein C14orf166	1.00463	0.942122		1.35347	0.135084		1.13027	0.0274545
Q8WUR7	C15orf40	UPF0235 protein C15orf40							0.770215	0.00853335
Q96S19	C16orf13	UPF0585 protein C16orf13	1.04006	0.548894		1.00696	0.937494		1.02811	0.672804
Q96GQ5	C16orf58	RUS1 family protein C16orf58	1.04972	0.43712		1.01162	0.86542		0.920188	0.231976
Q7Z3J2	C16orf62	UPF0505 protein C16orf62	1.01162	0.84945		0.874583	0.109614		1	1
Q9BSU1	C16orf70	UPF0183 protein C16orf70							1.04729	0.220415
Q14CZ0	C16orf72	UPF0472 protein C16orf72	1.26576	0.478442
Q9BQA9	C17orf62	Uncharacterized protein C17orf62	1.09177	0.388548		1.11471	0.0747331		0.946058	0.501169
Q9HAS0	C17orf75	Protein Njmu-R1	1.05458	0.538331		0.860551	0.166038		1.24545	0.071277
Q9BSJ5	C17orf80	Uncharacterized protein C17orf80	1.05214	0.492485
Q32NC0	C18orf21	UPF0711 protein C18orf21				1.22264	0.00942019		0.986233	0.866664
Q96B23	C18orf25	Uncharacterized protein C18orf25	1.0693	0.446078		0.897095	0.133281		1.09936	0.0922227
Q68DL7	C18orf63	Uncharacterized protein C18orf63							1.17013	0.539948
Q96DM3	C18orf8	Uncharacterized protein C18orf8	0.950439	0.432582		0.842842	0.114953		0.99539	0.952174
Q9UFG5	C19orf25	UPF0449 protein C19orf25	1.08423	0.539064		0.913831	0.298661		1	1
Q9BQ61	C19orf43	Uncharacterized protein C19orf43	1.00463	0.958987		1.11987	0.131504		1.94082	0.000677035
Q9H6X5	C19orf44	Uncharacterized protein C19orf44							1.16205	0.158947
Q8N9M1	C19orf47	Uncharacterized protein C19orf47							1.47768	0.00232145
Q9BSF4	C19orf52	Uncharacterized protein C19orf52	1.09936	0.292141		1.29834	0.00911147		1.02101	0.745229
Q9UNZ5	C19orf53	Leydig cell tumor 10 kDa protein homolog	1.11987	0.433784		1.15936	0.0549208		2.02792	0.000284588
Q96EN9	C19orf60	Uncharacterized protein C19orf60							1.1434	0.106255
Q9NUL5	C19orf66	UPF0515 protein C19orf66				1.05702	0.529774		1.07425	0.351326
Q13901	C1D	Nuclear nucleic acid-binding protein C1D	0.961483	0.593204		0.868541	0.219614		0.888843	0.35195
Q9NS00	C1GALT1	Glycoprotein-N-acetylgalactosamine 3-beta-galactosyltransferase 1	1.00463	0.972735		0.882703	0.22648		0.872564	0.239072
Q96EU7	C1GALT1C1	C1GALT1-specific chaperone 1	1.16743	0.276348		1.10445	0.311624		1.07177	0.305847
Q6UB28	C1GALT1C1	C1GALT1-specific chaperone 1				1.03049	0.710844
Q6ZSJ8	C1orf122	Uncharacterized protein C1orf122							1.23399	0.0294217
Q9NWV4	C1orf123	UPF0587 protein C1orf123	1.08423	0.589981		0.870551	0.18083		0.997692	0.977287
Q8NDD1	C1orf131	Uncharacterized protein C1orf131	1.11214	0.581525		0.882703	0.22648		1.33176	0.0156299
Q8IYL3	C1orf174	UPF0688 protein C1orf174							1.15669	0.103517
Q9H425	C1orf198	Uncharacterized protein C1orf198	1.10445	0.229887		1.17827	0.231381		1.30737	0.0132489
Q9BV19	C1orf50	Uncharacterized protein C1orf50	1.04006	0.550015		0.868541	0.104561		0.997692	0.968625
Q8N6N3	C1orf52	UPF0690 protein C1orf52	1.0163	0.754289					1.67404	0.0019672
Q07021	C1QBP	Complement component 1 Q subcomponent-binding protein, mitochondrial	1.15936	0.236887		0.842842	0.0943176		0.939523	0.385644
P30042	C21orf33	ES1 protein homolog, mitochondrial	1.05214	0.560508		0.80107	0.0585238		0.723635	0.00190317
Q6NXR4	C21orf33	ES1 protein homolog, mitochondrial				0.933033	0.289927
P57076	C21orf59	UPF0769 protein C21orf59	1.03526	0.614149		1.0693	0.548003		0.997692	0.969029
O14523	C2CD2L	C2 domain-containing protein 2-like	1.06683	0.470711		1.0693	0.344434		0.876606	0.199721
Q86YS7	C2CD5	C2 domain-containing protein 5	0.817902	0.300357		0.890899	0.193204		0.913831	0.154169
Q9H3S4	C2orf16	Uncharacterized protein C2orf16				0.97041	0.851133
Q9H6R7	C2orf44	WD repeat and coiled-coil-containing protein C2orf44	0.97716	0.833611		0.858565	0.0745803		1.05458	0.392536
Q8WWC4	C2orf47	Uncharacterized protein C2orf47, mitochondrial	0.986233	0.867014		1.10191	0.0420604		0.858565	0.0135145
Q9BVC5	C2orf49	Ashwin	1.03049	0.5298		1.04972	0.615323		1.15402	0.0233002
Q8N8R5	C2orf69	UPF0565 protein C2orf69	1.07177	0.365883
P01024	C3	Complement C3	1.11987	0.166948		1.26284	0.187081		1.20303	0.133699
Q86VQ1	C3	Complement C3	1.10445	0.189575		1.12766	0.211996
Q5JPI3	C3orf38	Uncharacterized protein C3orf38	1.01866	0.818327		0.842842	0.0662413		1.10957	0.101997
Q8NDZ4	C3orf58	Deleted in autism protein 1	0.990801	0.882028		1.03526	0.589832		1.00231	0.976035
P0C0L5	C4B	Complement C4-B	1.09177	0.467769		1.06683	0.41413		0.965936	0.603532
Q9NWY4	C4orf27	UPF0609 protein C4orf27	1.04247	0.596633		0.827406	0.0585893		1.10957	0.0971517
O94923	C4orf27	UPF0609 protein C4orf27	1.11987	0.24678		0.981686	0.808313
P01031	C5	Complement C5	1.13288	0.222848		0.884745	0.248185		1.34102	0.0132843
Q49AR2	C5orf22	UPF0489 protein C5orf22	1.00231	0.980163		1.06191	0.381389		1.14076	0.074174
Q7Z6I8	C5orf24	UPF0461 protein C5orf24	1.10191	0.575099					1.20025	0.0155784
A6NDU8	C5orf51	UPF0600 protein C5orf51	0.952638	0.644873		1.04488	0.463291		1.12506	0.0999359
Q53H47	C5orf51	UPF0600 protein C5orf51	1.06191	0.366142		0.922316	0.484439
Q9H6K1	C6orf106	Uncharacterized protein C6orf106							0.890899	0.00596519
Q5SQH8	C6orf136	Uncharacterized protein C6orf136							0.911722	0.20978
Q9P0P8	C6orf203	Uncharacterized protein C6orf203	1.02574	0.811602		1.04488	0.47357		0.770215	0.00496609
P25054	C6orf47	Uncharacterized protein C6orf47	1.17013	0.180261		1.07425	0.37457
Q6UWU4	C6orf89	Bombesin receptor-activated protein C6orf89	0.997692	0.984155		0.874583	0.210687		0.909618	0.145994
Q9BPX7	C7orf25	UPF0415 protein C7orf25	0.993092	0.953544		1.15136	0.0783973		0.66742	0.188183
Q96HJ9	C7orf55	UPF0562 protein C7orf55				1.10701	0.245676		1.06437	0.499581
Q9BT67	C7orf55	UPF0562 protein C7orf55	1.05702	0.523416		1.00928	0.940187
Q9H7E9	C8orf33	UPF0488 protein C8orf33	1.09429	0.533507		1.05702	0.367854		1.46409	6.27465e-05
Q96NL8	C8orf37	Protein C8orf37	1.02574	0.486164		0.862542	0.163973		1.67404	0.00152116
Q96K31	C8orf76	Uncharacterized protein C8orf76	1.02574	0.772465
Q5T280	C9orf114	Putative methyltransferase C9orf114	1.04488	0.46101		0.856584	0.0351614		1.03288	0.446073
Q9BUH6	C9orf142	Protein PAXX							1.17283	0.138936
C9J069	C9orf172	Uncharacterized protein C9orf172	0.963707	0.642064
Q5T6V5	C9orf64	UPF0553 protein C9orf64	1.14605	0.3207		1.1487	0.0189401		1.15136	0.374247
Q9NZ63	C9orf78	Uncharacterized protein C9orf78	1.0163	0.853399		0.986233	0.871008		1.5874	0.000483189
O43570	CA12	Carbonic anhydrase 12				0.83702	0.12584		0.752623	0.0214141
P00918	CA2	Carbonic anhydrase 2	0.965936	0.617503		1.05458	0.406536		0.965936	0.600047
Q9Y376	CAB39	Calcium-binding protein 39	1.03288	0.686869		1.09177	0.137669		0.872564	0.0234949
Q5VU97	CACHD1	VWFA and cache domain-containing protein 1	0.997692	0.954476		1.0693	0.502491		0.82169	0.0069479
O43497	CACNA1G	Voltage-dependent T-type calcium channel subunit alpha-1G							0.842842	0.427222
Q9P0X4	CACNA1I	Voltage-dependent T-type calcium channel subunit alpha-1I	0.97041	0.734331
P54289	CACNA2D1	Voltage-dependent calcium channel subunit alpha-2/delta-1	1.04972	0.595444		1.08423	0.162079		1.08673	0.340507
Q9BXT2	CACNG6	Voltage-dependent calcium channel gamma-6 subunit	1.04006	0.558697
Q8WUQ7	CACTIN	Cactin	1.08423	0.493674		1.15136	0.0450689		1.10445	0.159255
Q86Y37	CACUL1	CDK2-associated and cullin domain-containing protein 1	1.02337	0.762815					1.11471	0.121312
Q9HB71	CACYBP	Calcyclin-binding protein	0.983957	0.779035		1.04247	0.580033		1.26576	0.00144132
A8MVJ9	CACYBP	Calcyclin-binding protein				0.948246	0.664193
P27708	CAD	CAD protein	0.981686	0.808313		1.05458	0.488501		1.15669	0.0422292
Q9BY67	CADM1	Cell adhesion molecule 1	0.993092	0.895631		0.812252	0.0233435		0.687771	0.0032879
P0DN25	CADM1	Cell adhesion molecule 1				0.795536	0.0114449
Q9P1Z2	CALCOCO1	Calcium-binding and coiled-coil domain-containing protein 1	1.05702	0.367854		1.15402	0.0111357		1.03049	0.628378
Q13137	CALCOCO2	Calcium-binding and coiled-coil domain-containing protein 2	1.08925	0.231182		0.791869	0.0465611		0.775572	0.00164495
Q8IZD9	CALCOCO2	Calcium-binding and coiled-coil domain-containing protein 2				0.812252	0.163198
Q05682	CALD1	Caldesmon	1.00928	0.858528		0.868541	0.148571		1.70527	0.055245
P62158	CALM1	Calmodulin	1.21419	0.543167		1.05702	0.405664		1.23971	0.649013
P27797	CALR	Calreticulin	1.09177	0.276945		0.864537	0.214411		0.83702	0.0304065
O43852	CALU	Calumenin	1.08925	0.426405		1.29834	0.0677253		0.82932	0.0111697
Q14012	CAMK1	Calcium/calmodulin-dependent protein kinase type 1				1.02811	0.64664		1.16473	0.0930313
Q8IU85	CAMK1D	Calcium/calmodulin-dependent protein kinase type 1D	0.997692	0.96542		0.886791	0.100208		1.16205	0.168371
Q13557	CAMK2D	Calcium/calmodulin-dependent protein kinase type II subunit delta	1	1		1.24258	0.00484037		0.872564	0.0430486
Q13555	CAMK2G	Calcium/calmodulin-dependent protein kinase type II subunit gamma	1.07425	0.264643		0.848704	0.184837		1.00231	0.957636
Q7Z624	CAMKMT	Calmodulin-lysine N-methyltransferase	1.00231	0.979673					0.90125	0.0911881
P49069	CAMLG	Calcium signal-modulating cyclophilin ligand	1.16205	0.206349		0.860551	0.169697		1.04729	0.31109
Q5T5Y3	CAMSAP1	Calmodulin-regulated spectrin-associated protein 1	1.27751	0.14394		0.83702	0.177856		1.39474	0.00606948
Q08AD1	CAMSAP2	Calmodulin-regulated spectrin-associated protein 2	1.03526	0.550226		0.870551	0.229557		0.99539	0.935962
Q86VP6	CAND1	Cullin-associated NEDD8-dissociated protein 1	0.943874	0.326164		1.23971	0.0206874		0.895025	0.0360508
O75155	CAND2	Cullin-associated NEDD8-dissociated protein 2	1.06437	0.613574		0.884745	0.221225		0.933033	0.0661472
Q8WVQ1	CANT1	Soluble calcium-activated nucleotidase 1	1.06191	0.298808		1.16743	0.014385		0.819794	0.0278937
P27824	CANX	Calnexin	1.10957	0.330323		1.12246	0.243142		0.819794	0.01418
Q14807	CANX	Calnexin	1.04972	0.72861		1.05702	0.366701
Q01518	CAP1	Adenylyl cyclase-associated protein 1	1.01162	0.917824		0.840896	0.0572774		1.05702	0.188698
P40123	CAP2	Adenylyl cyclase-associated protein 2	0.988514	0.912493		0.860551	0.192116		0.983957	0.842666
P40121	CAPG	Macrophage-capping protein	1.00696	0.918955		0.817902	0.128966		0.90125	0.213279
P07384	CAPN1	Calpain-1 catalytic subunit	1	1		0.83702	0.0208284		0.860551	0.100175
P17655	CAPN2	Calpain-2 catalytic subunit	0.965936	0.68239		0.882703	0.145045		1.04006	0.670428
O15484	CAPN5	Calpain-5	1.03766	0.631431		0.831238	0.108104		0.766664	0.0130006
P20849	CAPN5	Calpain-5	1.00231	0.980778		0.890899	0.212101
Q9Y6W3	CAPN7	Calpain-7	0.983957	0.816938		0.812252	0.115724		1.08172	0.0490719
A6NHC0	CAPN8	Calpain-8	2.05623	0.0159408
P04632	CAPNS1	Calpain small subunit 1	0.993092	0.925362		0.866537	0.0354062		0.890899	0.153981
Q14444	CAPRIN1	Caprin-1	0.99539	0.925156		0.797377	0.12839		1.28046	0.0342044
Q9BX10	CAPRIN1	Caprin-1				0.860551	0.0207678
Q13938	CAPS	Calcyphosin	1.03526	0.533188		0.835088	0.14544		0.66588	1.59532e-06
P52907	CAPZA1	F-actin-capping protein subunit alpha-1	0.972655	0.681318		0.882703	0.159291		0.911722	0.0460622
P47755	CAPZA2	F-actin-capping protein subunit alpha-2	0.981686	0.804381		0.997692	0.97612		0.933033	0.181081
P47756	CAPZB	F-actin-capping protein subunit beta	0.997692	0.970363		1.11471	0.0937959		0.913831	0.0340754
Q9BWT7	CARD10	Caspase recruitment domain-containing protein 10	1.03049	0.702903		1.15136	0.0147007		0.860551	0.0643926
Q9BXL7	CARD11	Caspase recruitment domain-containing protein 11	0.941696	0.524962		1.12506	0.0936254		0.965936	0.115527
Q9Y2V2	CARHSP1	Calcium-regulated heat stable protein 1	0.937354	0.0827945		1.08172	0.278371		0.775572	0.0300538
Q8IW45	CARKD	ATP-dependent (S)-NAD(P)H-hydrate dehydratase	0.974905	0.720424		1.10191	0.137871		1.08423	0.219805
Q86X55	CARM1	Histone-arginine methyltransferase CARM1	0.959264	0.690469		0.842842	0.142952		0.905425	0.296022
Q8N4J0	CARNMT1	Carnosine N-methyltransferase	0.988514	0.873475		1.02574	0.782035		1	1
P49589	CARS	Cysteine--tRNA ligase, cytoplasmic	0.974905	0.5427		0.993092	0.934298		0.948246	0.261497
Q9HA77	CARS2	Probable cysteine--tRNA ligase, mitochondrial	1.00463	0.953569		1.08423	0.102424		0.909618	0.311536
O15234	CASC3	Protein CASC3	1.03049	0.73492		0.888843	0.255722		1.45397	0.00858092
Q6P4E1	CASC4	Protein CASC4	1.11987	0.275172		1.15669	0.0103505		0.842842	0.042435
Q8NG31	CASC5	Protein CASC5	1.08423	0.594883
O14936	CASK	Peripheral plasma membrane protein CASK	1.04006	0.50312		0.997692	0.97829		0.846745	8.70548e-05
Q8N128	CASK	Peripheral plasma membrane protein CASK	1.04972	0.32142		0.882703	0.194336
Q8WXE0	CASKIN2	Caskin-2							1.17013	0.0277053
P42575	CASP2	Caspase-2	1.06191	0.711162		0.812252	0.0255411		1.08423	0.291724
P42574	CASP3	Caspase-3	0.950439	0.451537		0.810378	0.131859		1.25701	0.0172557
P55212	CASP6	Caspase-6				1.02101	0.814413		0.935191	0.170489
P55210	CASP7	Caspase-7	1.21982	0.430088		1.25992	0.0165179		0.862542	0.0708017
Q14790	CASP8	Caspase-8	0.797377	0.174113		1.35974	0.00861362		1.17013	0.059565
P20810	CAST	Calpastatin	1.02101	0.873844		1.04972	0.622775		1.15136	0.0305185
P04040	CAT	Catalase	1.08423	0.252981		0.759611	0.0825887		0.856584	0.0461948
Q03135	CAV1	Caveolin-1	1.06191	0.56515		0.880666	0.107414		0.733736	0.00789576
O43439	CBFA2T2	Protein CBFA2T2							0.913831	0.271846
Q13951	CBFB	Core-binding factor subunit beta	1.07923	0.374492		0.899171	0.268237		1.46747	0.0223947
P22681	CBL	E3 ubiquitin-protein ligase CBL	1.08172	0.224144		1.17283	0.00465059		1.18646	0.0249827
Q13191	CBLB	E3 ubiquitin-protein ligase CBL-B	1.0163	0.58593		1.18646	0.0189207		1.0693	0.356365
P16152	CBR1	Carbonyl reductase [NADPH] 1	0.878633	0.303827		1.13288	0.348311		0.990801	0.877696
O75828	CBR3	Carbonyl reductase [NADPH] 3							1.10191	0.075857
Q8N4T8	CBR4	Carbonyl reductase family member 4	1.04006	0.630083		1.14605	0.00515594		0.710382	0.000958592
P35520	CBS	Cystathionine beta-synthase	1.21139	0.059719		0.866537	0.0642966		1.28046	0.0149965
Q9BRT8	CBWD1	COBW domain-containing protein 1	1.04488	0.604728		1.03526	0.545865		1.05702	0.384444
P83916	CBX1	Chromobox protein homolog 1	1.09936	0.179598		1.09936	0.0892721		0.963707	0.614741
Q13185	CBX3	Chromobox protein homolog 3	1.06191	0.205261		0.852635	0.20887		0.954842	0.557652
O00257	CBX4	E3 SUMO-protein ligase CBX4	1.09936	0.300716		0.876606	0.113785		1.36604	0.00426587
P45973	CBX5	Chromobox protein homolog 5	1.04006	0.224144		1.05214	0.483921		1.10701	0.0892375
Q9HC52	CBX8	Chromobox protein homolog 8	1.13813	0.091787		1.02574	0.761313		1.42405	0.00829275
Q6P1N0	CC2D1A	Coiled-coil and C2 domain-containing protein 1A	1.05458	0.430987		1.02101	0.718014		0.95705	0.465544
Q5T0F9	CC2D1B	Coiled-coil and C2 domain-containing protein 1B	0.997692	0.973272		0.838956	0.178595		1.26576	0.019998
Q8IX12	CCAR1	Cell division cycle and apoptosis regulator protein 1	1.04488	0.556917		0.846745	0.195263		1.02337	0.674246
Q8N163	CCAR2	Cell cycle and apoptosis regulator protein 2	1.00928	0.838878		0.872564	0.224336		1.1434	0.0328221
Q9NSP4	CCAR2	Cell cycle and apoptosis regulator protein 2	1.01162	0.888515		1.03526	0.560605
Q6YP21	CCBL2	Kynurenine--oxoglutarate transaminase 3	1.04247	0.631859		0.886791	0.215158		0.950439	0.507109
P63146	CCBL2	Kynurenine--oxoglutarate transaminase 3	1.00231	0.977044		0.965936	0.821698
Q96A19	CCDC102A	Coiled-coil domain-containing protein 102A	1.03526	0.645459					0.884745	0.102696
Q9NWR8	CCDC109B	Calcium uniporter regulatory subunit MCUb, mitochondrial	0.974905	0.8865		0.882703	0.241078		0.566442	0.000921101
Q96NT0	CCDC115	Coiled-coil domain-containing protein 115	1.18646	0.0806911
Q8IWD4	CCDC117	Coiled-coil domain-containing protein 117				0.876606	0.150978		1.03288	0.503762
Q8WUD4	CCDC12	Coiled-coil domain-containing protein 12	1.00463	0.928382		1.16205	0.0141315		0.890899	0.0210917
Q96CT7	CCDC124	Coiled-coil domain-containing protein 124	1.13288	0.26515		0.880666	0.228861		0.954842	0.154273
Q96BQ5	CCDC127	Coiled-coil domain-containing protein 127	0.97041	0.636715		0.874583	0.185768		0.752623	0.0027407
Q8IYE1	CCDC13	Coiled-coil domain-containing protein 13	1.43065	0.20509
Q9H6E4	CCDC134	Coiled-coil domain-containing protein 134	1.04729	0.396769		1.09682	0.0744337		0.6846	0.00181195
Q6PK04	CCDC137	Coiled-coil domain-containing protein 137	1.06683	0.532618		1.04006	0.523233		1.54399	0.00721349
Q9NQL2	CCDC158	Coiled-coil domain-containing protein 158				0.997692	0.970524
Q6TFL3	CCDC171	Coiled-coil domain-containing protein 171							0.502316	1.39297e-05
Q06278	CCDC174	Coiled-coil domain-containing protein 174	1.04972	0.361376		1.21139	0.0559385
Q5T9S5	CCDC18	Coiled-coil domain-containing protein 18	1.0163	0.806546		0.899171	0.25872		0.939523	0.201097
Q7Z3E2	CCDC186	Coiled-coil domain-containing protein 186							0.780967	0.423198
O60826	CCDC22	Coiled-coil domain-containing protein 22	1.03049	0.373901		1.12766	0.133461		0.993092	0.885737
Q9BSK0	CCDC22	Coiled-coil domain-containing protein 22				0.90125	0.36602
Q86WR0	CCDC25	Coiled-coil domain-containing protein 25	1.06683	0.531112		0.864537	0.182889		0.897095	0.0742284
Q9Y5G5	CCDC25	Coiled-coil domain-containing protein 25				0.888843	0.402706
Q8IWP9	CCDC28A	Coiled-coil domain-containing protein 28A	0.986233	0.831832
Q5VVM6	CCDC30	Coiled-coil domain-containing protein 30	1.08172	0.464089
Q96MW1	CCDC43	Coiled-coil domain-containing protein 43	1.05458	0.568271		0.870551	0.138852		1.24545	0.00709081
Q96A33	CCDC47	Coiled-coil domain-containing protein 47	1.12766	0.175103		1.10191	0.0448066		1.00231	0.958614
Q8IVM0	CCDC50	Coiled-coil domain-containing protein 50	1.03526	0.542886		0.858565	0.0734285		1.34723	0.00011521
Q96ER9	CCDC51	Coiled-coil domain-containing protein 51	1.0693	0.430496		1.11214	0.245429		0.876606	0.100186
Q9Y3C0	CCDC53	WASH complex subunit CCDC53	1.05458	0.597843		1.07425	0.182338		1.09936	0.0757354
Q4VC31	CCDC58	Coiled-coil domain-containing protein 58	1.01396	0.917302		1.23971	0.082299		0.76313	0.0135167
Q9C0D5	CCDC58	Coiled-coil domain-containing protein 58	0.838956	0.404077		0.920188	0.236079
Q9P031	CCDC59	Thyroid transcription factor 1-associated protein 26	1.08423	0.517061		0.846745	0.0842273		1.32256	0.0212952
Q16204	CCDC6	Coiled-coil domain-containing protein 6	0.99539	0.937482		1.07177	0.250815		1.03766	0.159553
Q9Y6R9	CCDC61	Coiled-coil domain-containing protein 61	0.972655	0.750033		0.874583	0.184576		1.18646	0.0226261
Q2TAA5	CCDC61	Coiled-coil domain-containing protein 61				0.862542	0.138263
Q6ZP65	CCDC64	Bicaudal D-related protein 1	1.14605	0.369792		1.10957	0.0420509		0.882703	0.147597
Q8IV32	CCDC71	Coiled-coil domain-containing protein 71							1.04972	0.589175
Q9BR77	CCDC77	Coiled-coil domain-containing protein 77	1.05946	0.543876
Q9H0W5	CCDC8	Coiled-coil domain-containing protein 8							1.1355	0.0546502
P10244	CCDC85B	Coiled-coil domain-containing protein 85B	1.02811	0.669958		1.01162	0.907833
Q9H6F5	CCDC86	Coiled-coil domain-containing protein 86	1.16473	0.225029		0.862542	0.186803		1.15402	0.0648761
Q3V6T2	CCDC88A	Girdin	1.00231	0.966932		0.864537	0.176385		0.952638	0.351894
Q9P219	CCDC88C	Protein Daple	1.02811	0.517831		1.03288	0.738575		1.05214	0.300591
Q8TDR0	CCDC88C	Protein Daple	0.95705	0.532399		0.954842	0.603363
Q9Y3X0	CCDC9	Coiled-coil domain-containing protein 9	1.01396	0.796306		0.854607	0.143313		1.12246	0.0907745
Q9GZT6	CCDC90B	Coiled-coil domain-containing protein 90B, mitochondrial	1.12246	0.379327		1.15669	0.0258749		0.882703	0.047514
Q7Z6B0	CCDC91	Coiled-coil domain-containing protein 91	0.97942	0.596093		0.858565	0.172169		0.890899	0.041055
Q567U6	CCDC93	Coiled-coil domain-containing protein 93	1.0163	0.798001		0.89296	0.268003		0.97716	0.58421
Q9BW85	CCDC94	Coiled-coil domain-containing protein 94	1.05946	0.430624		0.831238	0.0639807		1.13027	0.0866874
Q96F63	CCDC97	Coiled-coil domain-containing protein 97	0.939523	0.360854		1.10957	0.184846		1.25122	0.0231607
P20248	CCNA2	Cyclin-A2	1.15936	0.244495		1.15136	0.0037214		1.30435	0.0178921
P24863	CCNC	Cyclin-C	1.0163	0.800783		0.858565	0.190778		1.04006	0.584679
P24385	CCND1	G1/S-specific cyclin-D1	1.07923	0.269838
P24864	CCNE1	G1/S-specific cyclin-E1	1.01162	0.914605					1.05214	0.259622
P51946	CCNH	Cyclin-H	1.02574	0.681961		0.833161	0.154792		0.97942	0.668695
O75909	CCNK	Cyclin-K	1.0693	0.30269		0.721965	0.0753778		1.10191	0.113102
Q9UK58	CCNL1	Cyclin-L1	1.01162	0.842437		1.03049	0.637718		1.04247	0.72483
O60563	CCNT1	Cyclin-T1	1.14076	0.124013		0.712025	0.0952783		1.08673	0.578094
Q8IWF2	CCNT1	Cyclin-T1	1.12766	0.411582		1.05702	0.206557
O60583	CCNT2	Cyclin-T2	1.0693	0.538885					1.16473	0.147098
Q8N7R7	CCNYL1	Cyclin-Y-like protein 1							1.02574	0.448813
Q9ULG6	CCPG1	Cell cycle progression protein 1	1.13027	0.226546		1.04247	0.618906		1.10701	0.301048
P78371	CCT2	T-complex protein 1 subunit beta	0.961483	0.599855		0.899171	0.21084		1.14076	0.025609
P49368	CCT3	T-complex protein 1 subunit gamma	0.943874	0.431919		1.04729	0.596111		1.08673	0.0533383
P50991	CCT4	T-complex protein 1 subunit delta	0.988514	0.89305		1.09429	0.338937		1.20303	0.00628753
P48643	CCT5	T-complex protein 1 subunit epsilon	0.941696	0.457985		1.10701	0.0530784		1.10701	0.0339491
P40227	CCT6A	T-complex protein 1 subunit zeta	0.97716	0.775076		1.23971	0.044279		1.12506	0.0064931
Q92526	CCT6B	T-complex protein 1 subunit zeta-2							0.884745	0.200007
Q99832	CCT7	T-complex protein 1 subunit eta	0.961483	0.701742		1	1		1.10701	0.0783527
P50990	CCT8	T-complex protein 1 subunit theta	0.950439	0.472787		1.06683	0.273321		1.03766	0.285833
P86790	CCZ1B	Vacuolar fusion protein CCZ1 homolog B	1.02337	0.657362		0.913831	0.32932		1.10445	0.286741
Q6YHK3	CD109	CD109 antigen	1.13027	0.0937538		0.825496	0.159603		1.07674	0.639655
P22455	CD109	CD109 antigen				0.802923	0.196575
P48509	CD151	CD151 antigen	0.952638	0.328083		1.16473	0.0761154		1.00231	0.99039
Q5ZPR3	CD276	CD276 antigen	1.07177	0.438475		0.816014	0.120617		0.880666	0.173357
Q9Y5K6	CD2AP	CD2-associated protein	0.974905	0.727377		0.886791	0.208034		0.961483	0.15941
O95400	CD2BP2	CD2 antigen cytoplasmic tail-binding protein 2	1.03526	0.314057		0.882703	0.242598		1.05702	0.134196
O15446	CD3EAP	DNA-directed RNA polymerase I subunit RPA34	1.03766	0.316855		1.13027	0.0625154		1.15669	0.0269866
P16070	CD44	CD44 antigen	1.05946	0.584134		0.795536	0.124954		1.27456	0.0109446
P31274	CD46	Membrane cofactor protein				0.903335	0.222136
Q08722	CD47	Leukocyte surface antigen CD47	1.05458	0.508111					0.658231	0.00268969
P08962	CD63	CD63 antigen	1.03766	0.501026		1.15402	0.0971875		0.728668	0.0100897
Q8IUC8	CD63	CD63 antigen	1.07425	0.536756		0.90125	0.329161
P32970	CD70	CD70 antigen	1.03288	0.687839
P60033	CD81	CD81 antigen	1.04729	0.487658		0.888843	0.259345		0.653685	0.000367373
Q6ZMK1	CD81	CD81 antigen				0.874583	0.175703
P21926	CD9	CD9 antigen	0.972655	0.642488		0.786399	0.107369		0.899171	0.331769
P48960	CD97	CD97 antigen				0.890899	0.229583		1.10191	0.700639
P14209	CD99	CD99 antigen	1.11987	0.338779		1.05458	0.375115		0.905425	0.119761
Q8TCZ2	CD99L2	CD99 antigen-like protein 2	1.13288	0.305752		0.880666	0.182832		0.619854	0.00630725
O75794	CDC123	Cell division cycle protein 123 homolog	1.0163	0.743991		0.791869	0.086126		1.75321	0.000507144
Q13042	CDC16	Cell division cycle protein 16 homolog	0.939523	0.528753		1.07674	0.34142		1.12506	0.0311316
Q86Y33	CDC20B	Cell division cycle protein 20 homolog B	1.0163	0.765802					0.842842	0.00924991
Q9UJX2	CDC23	Cell division cycle protein 23 homolog	1.00231	0.958864		1.09429	0.295511		1.07674	0.233191
Q8NHZ8	CDC26	Anaphase-promoting complex subunit CDC26				1.00928	0.902238		1.10191	0.0531648
P30260	CDC27	Cell division cycle protein 27 homolog	0.986233	0.902359		1.0693	0.386536		1.41421	0.0139594
P49427	CDC34	Ubiquitin-conjugating enzyme E2 R1	1.02101	0.859002		0.890899	0.183855		1.27751	0.0102609
Q16543	CDC37	Hsp90 co-chaperone Cdc37	1.00231	0.981918		1.03526	0.631289		1.15136	0.00965275
Q7L3B6	CDC37L1	Hsp90 co-chaperone Cdc37-like 1	0.943874	0.376292		1.0693	0.345308		1.00463	0.910624
O60508	CDC40	Pre-mRNA-processing factor 17	1.12246	0.212428		1.04972	0.38108		0.926588	0.206473
P60953	CDC42	Cell division control protein 42 homolog	0.918064	0.103483		1.08172	0.393572		0.952638	0.68819
Q5VT25	CDC42BPA	Serine/threonine-protein kinase MRCK alpha	0.997692	0.976903
Q9Y5S2	CDC42BPB	Serine/threonine-protein kinase MRCK beta	1.06191	0.258868		0.842842	0.151895		1.0693	0.144128
Q00587	CDC42EP1	Cdc42 effector protein 1							1.07674	0.59879
O75419	CDC45	Cell division control protein 45 homolog	0.993092	0.938159		1.08172	0.495931		0.988514	0.797062
Q99459	CDC5L	Cell division cycle 5-like protein	1.07923	0.349304		1.07177	0.157768		1.21139	0.0103224
Q99741	CDC6	Cell division control protein 6 homolog	1.01396	0.839392
Q6P1J9	CDC73	Parafibromin	1.08423	0.30056		1.29235	0.0188022		1.16743	0.019722
Q69YH5	CDCA2	Cell division cycle-associated protein 2	1.07923	0.559608
Q96FF9	CDCA5	Sororin	1.0163	0.937018
Q96GN5	CDCA7L	Cell division cycle-associated 7-like protein	0.981686	0.84258		1.00463	0.94851		0.965936	0.502868
P55290	CDH13	Cadherin-13	1.11729	0.360646		1.09936	0.0545571		0.598739	0.000639762
Q12864	CDH17	Cadherin-17	1.04729	0.505146		1.07177	0.189004		0.97942	0.650095
Q96K58	CDH17	Cadherin-17	1.07177	0.601676		0.950439	0.345524
P19022	CDH2	Cadherin-2	1.06191	0.171348		0.749154	0.0891153		1.38191	0.000451125
Q9UJ99	CDH22	Cadherin-22							0.939523	0.752356
P55285	CDH6	Cadherin-6	1.05214	0.69587		1.02101	0.825181		0.463294	0.000728132
Q9BYE9	CDHR2	Cadherin-related family member 2	0.97041	0.696205		1.06191	0.271411		0.82932	0.0368019
O14735	CDIPT	CDP-diacylglycerol--inositol 3-phosphatidyltransferase	1	1		0.876606	0.118031		0.95705	0.508067
P06493	CDK1	Cyclin-dependent kinase 1	0.986233	0.869278		0.860551	0.098756		1.23971	0.0414834
P21127	CDK11B	Cyclin-dependent kinase 11B	1.07177	0.430335		0.878633	0.0822634		0.99539	0.91476
Q9NYV4	CDK12	Cyclin-dependent kinase 12	1.06683	0.574906		0.858565	0.179112		1.08925	0.191695
Q14004	CDK13	Cyclin-dependent kinase 13	1.08925	0.288846		0.866537	0.0782168		1.19472	0.0181525
O94921	CDK14	Cyclin-dependent kinase 14	1.12246	0.117599					0.707107	0.0788062
Q00536	CDK16	Cyclin-dependent kinase 16	0.68302	0.249591		1.11729	0.139483		1.16743	0.183903
Q00537	CDK17	Cyclin-dependent kinase 17	0.981686	0.723198		1.03766	0.649463		1.2086	0.0348497
Q9BWU1	CDK19	Cyclin-dependent kinase 19							0.981686	0.681517
P24941	CDK2	Cyclin-dependent kinase 2	1.1355	0.0369528		1.16743	0.0252792		1.14605	0.0198766
P11802	CDK4	Cyclin-dependent kinase 4	1.01162	0.857285		1.17013	0.00301638		0.754364	0.00631787
Q00535	CDK5	Cyclin-dependent-like kinase 5	0.97716	0.786742		1.14605	0.0140093		1.04247	0.295422
Q2TAK8	CDK5RAP1	CDK5 regulatory subunit-associated protein 1				0.905425	0.387722
Q96JB5	CDK5RAP3	CDK5 regulatory subunit-associated protein 3	1.01396	0.740233		0.884745	0.102502		0.862542	0.0699847
Q00534	CDK6	Cyclin-dependent kinase 6	0.961483	0.721393		0.854607	0.204925		1.40769	0.00819528
P50613	CDK7	Cyclin-dependent kinase 7	1.02811	0.659017		1.08925	0.24352		1.04006	0.469641
P50750	CDK9	Cyclin-dependent kinase 9	1.0693	0.190883		0.858565	0.132522		1.08172	0.153136
Q5VV42	CDKAL1	Threonylcarbamoyladenosine tRNA methylthiotransferase	1.05214	0.183869		1.01396	0.834915		0.946058	0.12343
P46527	CDKN1B	Cyclin-dependent kinase inhibitor 1B	0.950439	0.69352		1.09682	0.0917659		0.819794	0.0467956
Q6PII3	CDKN1B	Cyclin-dependent kinase inhibitor 1B	0.897095	0.22889		0.768438	0.0867893
Q9NXV6	CDKN2AIP	CDKN2A-interacting protein	1.03288	0.53839		1.07177	0.382777		1.13027	0.118706
P42773	CDKN2C	Cyclin-dependent kinase 4 inhibitor C				0.850667	0.192045		0.854607	0.065219
Q01850	CDR2	Cerebellar degeneration-related protein 2	0.990801	0.909327		0.854607	0.161272		0.638754	0.145578
Q86X02	CDR2L	Cerebellar degeneration-related protein 2-like							1.06683	0.286805
O95674	CDS2	Phosphatidate cytidylyltransferase 2	1.02337	0.75218		0.842842	0.156159		1.00463	0.946519
Q9UKY7	CDV3	Protein CDV3 homolog	1.02337	0.85482		1.03766	0.521576		1.52274	0.000653086
Q9Y232	CDYL	Chromodomain Y-like protein	1.11214	0.289231		1.16473	0.0647248		1.34412	0.00585952
P17676	CEBPB	CCAAT/enhancer-binding protein beta	1.03526	0.74783		0.862542	0.207955		0.434271	0.000658025
Q03701	CEBPZ	CCAAT/enhancer-binding protein zeta	1.09429	0.411288		0.876606	0.215689		1.11987	0.0524071
A8MTT3	CEBPZOS	Protein CEBP	1.04488	0.504828
Q9BXW7	CECR5	Cat eye syndrome critical region protein 5	1.04729	0.735649					0.779165	0.000310743
Q92879	CELF1	CUGBP Elav-like family member 1	1.00463	0.946519		1.02337	0.692539		1.2086	0.0305007
Q9NYQ6	CELSR1	Cadherin EGF LAG seven-pass G-type receptor 1	1.08673	0.211816					0.90125	0.395834
Q8WUJ3	CEMIP	Cell migration-inducing and hyaluronan-binding protein	1.05214	0.437502		0.795536	0.136453		1.09429	0.161765
Q6PRD7	CEMP1	Cementoblastoma-derived protein 1							1.87038	0.0428821
P07199	CENPB	Major centromere autoantigen B	1.09429	0.498808
Q03188	CENPC	Centromere protein C				0.795536	0.00077806		1.08925	0.132407
Q02224	CENPE	Centromere-associated protein E	1.04247	0.482952		1.08423	0.272262		1.2086	0.0550497
P49454	CENPF	Centromere protein F	1.08423	0.593236		1.12246	0.0294165		1.13027	0.1315
Q5MIZ7	CENPF	Centromere protein F	0.937354	0.232644		1.03049	0.608889
Q9H3R5	CENPH	Centromere protein H	1.06191	0.353961		0.933033	0.370293		1.09177	0.331761
Q92674	CENPI	Centromere protein I	0.974905	0.822798
Q9HC77	CENPJ	Centromere protein J				1.07923	0.502724		1.04488	0.368482
Q9BS16	CENPK	Centromere protein K	1.08172	0.138967		0.872564	0.142028		1.34412	0.150192
Q96H22	CENPN	Centromere protein N	1.12506	0.448512
Q96BT3	CENPT	Centromere protein T	1.02574	0.796936
Q71F23	CENPU	Centromere protein U	1.09429	0.427569
Q7Z7K6	CENPV	Centromere protein V	1.04247	0.300945		0.715323	0.0583535		1.11729	0.265325
Q8N960	CEP120	Centrosomal protein of 120 kDa	1.36604	0.0755471					1.21982	0.0812037
Q9P2H0	CEP126	Centrosomal protein of 126 kDa							0.99539	0.909327
Q9UPN4	CEP131	Centrosomal protein of 131 kDa	1.07923	0.344625		1.35035	0.00383048		1.09936	0.0220004
O94986	CEP152	Centrosomal protein of 152 kDa	1.10701	0.0437832		0.878633	0.207235		1.09429	0.206907
Q5TB80	CEP162	Centrosomal protein of 162 kDa	0.926588	0.505103					0.918064	0.692301
Q5SW79	CEP170	Centrosomal protein of 170 kDa	1.04488	0.590319		1.04247	0.50781		1.28937	0.00092836
Q8TEP8	CEP192	Centrosomal protein of 192 kDa	1.02811	0.712573		1.08172	0.232851		1.04972	0.680987
Q9BV73	CEP250	Centrosome-associated protein CEP250	1.08423	0.340457					0.941696	0.233596
O15078	CEP290	Centrosomal protein of 290 kDa				1.10701	0.362752		1.19748	0.0540428
Q9C0D2	CEP295	Centrosomal protein of 295 kDa	0.856584	0.332744		0.864537	0.186487		0.988514	0.949168
Q9P0T4	CEP295	Centrosomal protein of 295 kDa	1.20025	0.295434		0.948246	0.524924
Q5VT06	CEP350	Centrosome-associated protein 350	1.01866	0.76408					1.1434	0.0776641
Q9BYV8	CEP41	Centrosomal protein of 41 kDa	1.01866	0.812477					1.10957	0.0849117
Q9C0F1	CEP44	Centrosomal protein of 44 kDa				1.13288	0.110449		0.752623	0.00199966
Q53EZ4	CEP55	Centrosomal protein of 55 kDa	1.04006	0.672498		0.82932	0.0294365		1.21419	0.06835
Q53T94	CEP55	Centrosomal protein of 55 kDa	0.93088	0.443667		0.928731	0.302691
Q86XR8	CEP57	Centrosomal protein of 57 kDa	1.03049	0.836142
Q8TAP6	CEP76	Centrosomal protein of 76 kDa	1.03766	0.661645		1.06683	0.24456		1.00463	0.963595
Q5JTW2	CEP78	Centrosomal protein of 78 kDa							1.32869	0.0135974
Q6P2H3	CEP85	Centrosomal protein of 85 kDa	1.00928	0.882028		0.890899	0.175523		1.07177	0.107206
Q5T4B2	CERCAM	Probable inactive glycosyltransferase 25 family member 3	1.03526	0.633056		0.993092	0.923707		0.593231	0.0013746
Q96G23	CERS2	Ceramide synthase 2	1.10445	0.237699		0.854607	0.169939		1.09429	0.293121
P51689	CERS2	Ceramide synthase 2	1.04972	0.439596		1.11729	0.105427
Q8N5B7	CERS5	Ceramide synthase 5	1.11471	0.24356					1.10445	0.303395
Q6ZMG9	CERS6	Ceramide synthase 6				0.899171	0.213354		1.17013	0.0547753
P41208	CETN2	Centrin-2	1.03526	0.443602		0.899171	0.247147		0.756109	0.00383551
Q9Y6A4	CFAP20	Cilia- and flagella-associated protein 20	1.09177	0.241694		1.27456	0.073089		1.05702	0.570861
Q96G28	CFAP36	Cilia- and flagella-associated protein 36	1.10701	0.222953		1.07674	0.356901		1.46071	0.00360938
Q9UEE9	CFDP1	Craniofacial development protein 1	1.03766	0.652413		1.06683	0.263493		1.63203	0.00011537
P23528	CFL1	Cofilin-1	1.00463	0.980408		0.864537	0.0865303		1.16473	0.399576
Q9Y281	CFL2	Cofilin-2	0.959264	0.68708		0.899171	0.248002		0.933033	0.146361
Q9UFW8	CGGBP1	CGG triplet repeat-binding protein 1	1.09177	0.280292		1.00696	0.914329		1.12766	0.0156559
Q9P2M7	CGN	Cingulin	1.0693	0.174885		0.876606	0.169241		0.888843	0.0637335
Q9Y4J8	CGN	Cingulin	1.12246	0.251117		1.04488	0.48396
Q0VF96	CGNL1	Cingulin-like protein 1	1.05946	0.434993		1.12506	0.0783051		1.08925	0.0781515
Q99674	CGREF1	Cell growth regulator with EF hand domain protein 1	1.04247	0.782048		1.24545	0.0208231		0.607097	0.00612696
Q99675	CGRRF1	Cell growth regulator with RING finger domain protein 1	1.05702	0.635454
Q8N2G6	CHAC2	Putative glutathione-specific gamma-glutamylcyclotransferase 2				0.948246	0.55648
Q13111	CHAF1A	Chromatin assembly factor 1 subunit A	1.10957	0.210245		1.0163	0.829889		1.11729	0.113116
Q13112	CHAF1B	Chromatin assembly factor 1 subunit B	1.07425	0.298108		1.10701	0.12346		1.29834	0.00427763
Q96JM3	CHAMP1	Chromosome alignment-maintaining phosphoprotein 1	1.09177	0.381925		0.844791	0.176062		1.36289	0.00201113
Q5T1J5	CHCHD2P9	Putative coiled-coil-helix-coiled-coil-helix domain-containing protein CHCHD2P9, mitochondrial	0.946058	0.705508					0.590496	0.00140797
Q9NX63	CHCHD3	MI	1.00696	0.949483		0.812252	0.139257		0.882703	0.314995
Q8N4Q1	CHCHD4	Mitochondrial intermembrane space import and assembly protein 40	1.10701	0.0900924		0.868541	0.098132		0.764895	0.0605215
Q9P2P6	CHCHD4	Mitochondrial intermembrane space import and assembly protein 40				0.933033	0.469372
Q8N8R7	CHCHD5	Coiled-coil-helix-coiled-coil-helix domain-containing protein 5				0.799221	0.0659704
Q9BRQ6	CHCHD6	MI	1.04488	0.618131		1.0163	0.763437		0.742262	9.75149e-05
O14646	CHD1	Chromodomain-helicase-DNA-binding protein 1	1.07674	0.240173		0.856584	0.121493		1.16205	0.0494708
Q86WJ1	CHD1L	Chromodomain-helicase-DNA-binding protein 1-like	1.0163	0.860653		0.97041	0.710844		1.15936	0.107241
Q2M3R5	CHD1L	Chromodomain-helicase-DNA-binding protein 1-like				0.97041	0.679265
O14647	CHD2	Chromodomain-helicase-DNA-binding protein 2	1.03526	0.779715		1.10957	0.0607185		0.943874	0.540888
Q12873	CHD3	Chromodomain-helicase-DNA-binding protein 3	1.11214	0.274345		0.858565	0.133227		0.911722	0.146912
Q14839	CHD4	Chromodomain-helicase-DNA-binding protein 4	1.04488	0.462534		0.852635	0.181482		1.10957	0.0396795
O95677	CHD4	Chromodomain-helicase-DNA-binding protein 4				1.01866	0.773672
Q8TDI0	CHD5	Chromodomain-helicase-DNA-binding protein 5							1.03049	0.691221
Q8TD26	CHD6	Chromodomain-helicase-DNA-binding protein 6	1.11729	0.275286		1.08925	0.417473		0.888843	0.103696
Q9P2D1	CHD7	Chromodomain-helicase-DNA-binding protein 7	1.10191	0.351894		1.00231	0.972134		1.06191	0.359458
Q9HCK8	CHD8	Chromodomain-helicase-DNA-binding protein 8	1.03288	0.602828		1.00231	0.972018		1.09682	0.130814
Q3L8U1	CHD9	Chromodomain-helicase-DNA-binding protein 9	1.02337	0.613354
Q8IWX8	CHERP	Calcium homeostasis endoplasmic reticulum protein	1.06683	0.487876		1.11987	0.0298332		1.17827	0.00674035
Q9UKJ5	CHIC2	Cysteine-rich hydrophobic domain-containing protein 2	1.06683	0.491767
Q9BWS9	CHID1	Chitinase domain-containing protein 1	1.14076	0.203629		1.16743	0.0797725		0.653685	0.00138156
P35790	CHKA	Choline kinase alpha	1.07674	0.531482		1.23399	0.0265431		0.886791	0.174423
P24386	CHM	Rab proteins geranylgeranyltransferase component A 1	0.965936	0.712807		1.10191	0.415974		1.03526	0.56682
Q9HD42	CHMP1A	Charged multivesicular body protein 1a	1.00696	0.931272		0.864537	0.158666		1.12766	0.182158
Q9H867	CHMP1A	Charged multivesicular body protein 1a				0.941696	0.642613
Q7LBR1	CHMP1B	Charged multivesicular body protein 1b	0.968171	0.803899		1.06191	0.330908		1.0693	0.459472
Q5D1E8	CHMP1B	Charged multivesicular body protein 1b				0.946058	0.689662
O43633	CHMP2A	Charged multivesicular body protein 2a	0.97041	0.750231		1.10701	0.0269019		1.02337	0.517528
Q9UQN3	CHMP2B	Charged multivesicular body protein 2b	1.06191	0.541974		1.08925	0.436332		1.92741	3.81121e-05
Q9Y3E7	CHMP3	Charged multivesicular body protein 3	0.965936	0.642612
Q9BY43	CHMP4A	Charged multivesicular body protein 4a	0.92445	0.347899		1.00463	0.952747		0.864537	0.0288628
Q9H444	CHMP4B	Charged multivesicular body protein 4b	1.10445	0.25878		1.18372	0.0314215		1.11214	0.0954575
Q96CF2	CHMP4C	Charged multivesicular body protein 4c	1.14605	0.377448
Q9NZZ3	CHMP5	Charged multivesicular body protein 5	1.03288	0.673068		1.10445	0.0991624		1.18646	0.0176198
Q8TEB7	CHMP5	Charged multivesicular body protein 5				0.97716	0.817062
Q96FZ7	CHMP6	Charged multivesicular body protein 6	1.08925	0.370104		0.773782	0.119709		0.948246	0.421568
Q8WUX9	CHMP7	Charged multivesicular body protein 7	1.03288	0.658357		0.870551	0.24234		1.13288	0.026056
Q9UHD1	CHORDC1	Cysteine and histidine-rich domain-containing protein 1	0.99539	0.962659		1.05214	0.603613		1.217	0.023054
Q99653	CHP1	Calcineurin B homologous protein 1	1.16205	0.196728		0.974905	0.745969		0.952638	0.356686
Q8IZ52	CHPF	Chondroitin sulfate synthase 2	1.06437	0.263283
Q9P2E5	CHPF2	Chondroitin sulfate glucuronyltransferase	1.13813	0.0405455		0.608502	0.0187394		0.878633	0.0561763
Q9NRG0	CHRAC1	Chromatin accessibility complex protein 1	1.1355	0.0374741		0.868541	0.213437		1.27456	0.00966523
Q9BU40	CHRDL1	Chordin-like protein 1	1	1		0.884745	0.126349		1.12506	0.0929916
P30532	CHRNA5	Neuronal acetylcholine receptor subunit alpha-5	1.01866	0.829799
Q9NRB3	CHST12	Carbohydrate sulfotransferase 12	1.43065	0.0285865
Q8NCH0	CHST14	Carbohydrate sulfotransferase 14	1.10191	0.275964		1.05458	0.45913		0.708742	0.0137039
Q9GZS9	CHST5	Carbohydrate sulfotransferase 5							1.22547	0.0185072
Q86X52	CHSY1	Chondroitin sulfate synthase 1	1.06683	0.459163		1.04729	0.490895		1.02574	0.711863
Q8N9B5	CHSY1	Chondroitin sulfate synthase 1	0.952638	0.667196		1.04247	0.481438
Q70JA7	CHSY3	Chondroitin sulfate synthase 3	1.02811	0.765286
Q8WVB6	CHTF18	Chromosome transmission fidelity protein 18 homolog	1.00928	0.916333		0.983957	0.840723		1.05702	0.181738
P0CG12	CHTF8	Chromosome transmission fidelity protein 8 homolog isoform 2							2.01857	0.000260015
P0CG13	CHTF8	Chromosome transmission fidelity protein 8 homolog							1.07177	0.329388
Q9Y3Y2	CHTOP	Chromatin target of PRMT1 protein	1.29534	0.336977		0.890899	0.251831		1.63203	0.00186241
O15111	CHUK	Inhibitor of nuclear factor kappa-B kinase subunit alpha	0.97942	0.830712		0.842842	0.182966		1.10701	0.139381
O76071	CIAO1	Probable cytosolic iron-sulfur protein assembly protein CIAO1	0.986233	0.903951		1.09936	0.0634657		1.11214	0.420115
Q6FI81	CIAPIN1	Anamorsin	0.97942	0.817089		0.814131	0.134693		1.46747	0.000800522
Q96RK0	CIC	Protein capicua homolog	1	1		0.909618	0.300716		1.10957	0.0684185
Q86X95	CIR1	Corepressor interacting with RBPJ 1	1.12506	0.41606		0.842842	0.11988		1.06437	0.0510758
Q14011	CIRBP	Cold-inducible RNA-binding protein	0.97041	0.796596		1.17283	0.00573793		0.89296	0.0699807
Q969X6	CIRH1A	Cirhin	1.03766	0.717741		0.816014	0.0161856		1.04247	0.44206
P25942	CIRH1A	Cirhin	0.990801	0.889469		1.09429	0.141499
Q9NZ45	CISD1	CDGSH iron-sulfur domain-containing protein 1	1.04972	0.551537		0.812252	0.120615		0.668964	0.00792109
Q14469	CISD1	CDGSH iron-sulfur domain-containing protein 1				0.880666	0.29258
Q8N5K1	CISD2	CDGSH iron-sulfur domain-containing protein 2	1.11471	0.279038		0.860551	0.107482		1.05946	0.436006
Q5SYB0	CISD2	CDGSH iron-sulfur domain-containing protein 2				1.03766	0.658374
P0C7P0	CISD3	CDGSH iron-sulfur domain-containing protein 3, mitochondrial	1.00463	0.911252		1.06191	0.382612		0.993092	0.919733
O14578	CIT	Citron Rho-interacting kinase	0.986233	0.816142		1.11729	0.264145		0.968171	0.584639
Q8WWK9	CKAP2	Cytoskeleton-associated protein 2							1.21419	0.072776
Q8IYA6	CKAP2L	Cytoskeleton-associated protein 2-like	1.06437	0.551635					1.19196	0.0499727
Q07065	CKAP4	Cytoskeleton-associated protein 4	1.10957	0.234257		0.882703	0.1331		0.880666	0.0318155
Q9BPY3	CKAP4	Cytoskeleton-associated protein 4	0.963707	0.61051		1.03526	0.520699
Q14008	CKAP5	Cytoskeleton-associated protein 5	1.0163	0.729092		1.09177	0.182661		1.15669	0.00988567
P12277	CKB	Creatine kinase B-type	1.07923	0.711256		0.866537	0.112795		1.13813	0.258106
P61024	CKS1B	Cyclin-dependent kinases regulatory subunit 1	1.08172	0.541322		1.05946	0.465844		0.528509	0.000212051
Q7Z460	CLASP1	CLIP-associating protein 1	1.04488	0.382639		0.838956	0.165858		1.16743	0.0138344
O75122	CLASP2	CLIP-associating protein 2	0.993092	0.87684		1.1434	0.258481		1.18921	0.0123485
Q8N2M8	CLASRP	CLK4-associating serine/arginine rich protein	1.08925	0.430841		1.04972	0.341992		1.01866	0.764443
Q96S66	CLCC1	Chloride channel CLIC-like protein 1	1.05702	0.415347		0.99539	0.954179		1.03766	0.491767
Q6UXH1	CLCC1	Chloride channel CLIC-like protein 1	1.05702	0.452422		1.05214	0.470636
P51790	CLCN3	H(+)/Cl(-) exchange transporter 3	0.97942	0.871395		0.840896	0.164576		0.97041	0.61076
P51793	CLCN4	H(+)/Cl(-) exchange transporter 4	1.05458	0.735485					0.950439	0.275589
P56377	CLCN5	H(+)/Cl(-) exchange transporter 5				1.11987	0.0801913
O95832	CLDN1	Claudin-1	0.974905	0.865982
Q2KHT3	CLEC16A	Protein CLEC16A	1.03766	0.786499		1.03049	0.638465		0.737135	0.00739637
O14967	CLGN	Calmegin	1.27751	0.140551					0.802923	0.0766507
O00299	CLIC1	Chloride intracellular channel protein 1	0.933033	0.678723		0.890899	0.247955		1.17827	0.0349221
Q9Y696	CLIC4	Chloride intracellular channel protein 4	0.92445	0.30002		0.903335	0.299214		1.19196	0.0210826
Q14677	CLINT1	Clathrin interactor 1	0.986233	0.786214		0.844791	0.195094		1.08673	0.0213116
P30622	CLIP1	CAP-Gly domain-containing linker protein 1	1.01866	0.74007		1.16473	0.0622967		1.09936	0.018993
Q9UDT6	CLIP2	CAP-Gly domain-containing linker protein 2	1.02337	0.750264		0.899171	0.214315		0.968171	0.498725
Q8NAB2	CLIP2	CAP-Gly domain-containing linker protein 2				0.90125	0.329291
P49761	CLK3	Dual specificity protein kinase CLK3	1.07674	0.49712		0.858565	0.215151		1.12766	0.0933281
Q9HAZ1	CLK4	Dual specificity protein kinase CLK4	1.06437	0.304758		1.02574	0.677623		0.986233	0.812832
Q96JQ2	CLMN	Calmin	1.07923	0.290984		1.09429	0.121234		0.676737	0.132638
O75503	CLN5	Ceroid-lipofuscinosis neuronal protein 5	0.974905	0.777969		0.856584	0.192167		0.46544	7.61494e-05
P54105	CLNS1A	Methylosome subunit pICln	0.972655	0.6715		0.80478	0.120122		1.25701	0.00286748
Q92989	CLP1	Polyribonucleotide 5'-hydroxyl-kinase Clp1	1	1		1.05702	0.450146		1.11729	0.153259
Q13255	CLP1	Polyribonucleotide 5'-hydroxyl-kinase Clp1				1.02574	0.815505
Q9H078	CLPB	Caseinolytic peptidase B protein homolog	1.04972	0.484307		1.03049	0.635194		0.766664	0.00506273
Q16740	CLPP	ATP-dependent Clp protease proteolytic subunit, mitochondrial	1.10701	0.257287		1.07425	0.254553		0.93088	0.2304
O95229	CLPP	ATP-dependent Clp protease proteolytic subunit, mitochondrial	1.0163	0.871161		0.950439	0.455108
O96005	CLPTM1	Cleft lip and palate transmembrane protein 1	1.11471	0.194812		0.880666	0.218186		1.06191	0.347967
Q96KA5	CLPTM1L	Cleft lip and palate transmembrane protein 1-like protein	1.07923	0.284994		0.878633	0.143715		0.82932	0.0194231
O76031	CLPX	ATP-dependent Clp protease ATP-binding subunit clpX-like, mitochondrial	1.04006	0.512247		1.08423	0.333841		0.726986	0.0133205
O94985	CLSTN1	Calsyntenin-1	1.02101	0.816278		1.12766	0.0166085		0.764895	0.00488556
P09496	CLTA	Clathrin light chain A	1.0163	0.828442		0.702222	0.0890141		0.866537	0.0438269
P09497	CLTB	Clathrin light chain B	1.01866	0.731361		0.882703	0.217521		1.08423	0.104635
Q00610	CLTC	Clathrin heavy chain 1	0.981686	0.832081		0.770215	0.0145717		0.937354	0.180123
P10909	CLU	Clusterin	1.08172	0.424569		1.04247	0.628675		0.585064	0.00238855
O75153	CLUH	Clustered mitochondria protein homolog	0.988514	0.880963		1.08673	0.439923		1.05946	0.099546
Q8N0X4	CLYBL	Citrate lyase subunit beta-like protein, mitochondrial	1.02337	0.814222		1.00696	0.922217		0.831238	0.0030882
Q8NFW8	CMAS	N-acylneuraminate cytidylyltransferase	1.01866	0.686765		1.02101	0.718749		1.15402	0.145926
Q7Z7K0	CMC1	COX assembly mitochondrial protein homolog	0.988514	0.901569		0.99539	0.944995		0.703847	0.0259466
Q8IY22	CMIP	C-Maf-inducing protein				1.02101	0.728471		0.790041	0.00256612
P30085	CMPK1	UMP-CMP kinase	0.961483	0.711517		1.09177	0.222091		1.32256	0.0167772
Q9BQ75	CMSS1	Protein CMSS1	1.08423	0.306279		1.08925	0.270572		1.1487	0.0463636
P15529	CMSS1	Protein CMSS1	0.950439	0.679452		1.02811	0.714315
Q96MX0	CMTM3	CKLF-like MARVEL transmembrane domain-containing protein 3				1.02101	0.788638		0.690956	0.00178958
Q8IZR5	CMTM4	CKLF-like MARVEL transmembrane domain-containing protein 4	1.05702	0.24134		0.882703	0.251428		0.895025	0.0625022
Q9NX76	CMTM6	CKLF-like MARVEL transmembrane domain-containing protein 6	0.988514	0.884075
Q8N1G2	CMTR1	Cap-specific mRNA (nucleoside-2'-O-)-methyltransferase 1	1.02337	0.720096		0.986233	0.843048		1.05214	0.214686
P62633	CNBP	Cellular nucleic acid-binding protein	0.97041	0.94121		1.08673	0.143164		1.26868	0.568866
Q96KP4	CNDP2	Cytosolic non-specific dipeptidase	0.93088	0.365706		1.06437	0.242851		1.0693	0.30649
Q8WXI2	CNKSR2	Connector enhancer of kinase suppressor of ras 2	1.00231	0.978371
Q6P9H4	CNKSR3	Connector enhancer of kinase suppressor of ras 3				0.860551	0.179488		1.10957	0.0664913
P51911	CNN1	Calponin-1							1.00463	0.966762
Q99439	CNN2	Calponin-2	0.926588	0.415097		1.06683	0.23555		0.954842	0.474712
Q15417	CNN3	Calponin-3	1.02574	0.856135		0.80107	0.00635226		1.09682	0.102022
Q9H8M5	CNNM2	Metal transporter CNNM2	0.937354	0.259103
Q8NE01	CNNM3	Metal transporter CNNM3	1.05946	0.252401		1.10957	0.0511661		0.856584	0.0978454
Q6P4Q7	CNNM4	Metal transporter CNNM4	1.04488	0.462154		0.757858	0.121794		0.983957	0.820188
A5YKK6	CNOT1	CCR4-NOT transcription complex subunit 1	1.00928	0.85087		0.823591	0.058099		1.02811	0.53908
Q9H9A5	CNOT10	CCR4-NOT transcription complex subunit 10	1.00231	0.963975		0.915945	0.272186		1.05458	0.260194
Q9UKZ1	CNOT11	CCR4-NOT transcription complex subunit 11	0.981686	0.767644		0.878633	0.2035		1.04006	0.345377
Q9NZN8	CNOT2	CCR4-NOT transcription complex subunit 2	0.97942	0.798204		0.907519	0.304229		1.06437	0.535104
O75175	CNOT3	CCR4-NOT transcription complex subunit 3	1.05946	0.478309		0.880666	0.109547		1.16473	0.00629429
O95628	CNOT4	CCR4-NOT transcription complex subunit 4	0.993092	0.944094		1.01866	0.79874		0.903335	0.12373
Q9ULM6	CNOT6	CCR4-NOT transcription complex subunit 6	1.02101	0.602435
Q96LI5	CNOT6L	CCR4-NOT transcription complex subunit 6-like				0.888843	0.301806		1.09429	0.099043
Q9UIV1	CNOT7	CCR4-NOT transcription complex subunit 7	1.04006	0.53289		0.831238	0.054274		1.27456	0.0680813
Q9UFF9	CNOT8	CCR4-NOT transcription complex subunit 8	0.997692	0.984947		0.814131	0.0157487		0.990801	0.900751
P09543	CNP	2',3'-cyclic-nucleotide 3'-phosphodiesterase	0.988514	0.798821		0.848704	0.030645		0.802923	0.000942069
Q9Y2B0	CNPY2	Protein canopy homolog 2	1.09682	0.375105		1.00231	0.970247		0.835088	0.0288048
Q9BT09	CNPY3	Protein canopy homolog 3	0.983957	0.835492		1.05946	0.306232		0.742262	0.00482895
Q8N129	CNPY4	Protein canopy homolog 4	1.08925	0.235354		0.780967	0.119614		0.886791	0.346623
Q96F85	CNRIP1	CB1 cannabinoid receptor-interacting protein 1				0.888843	0.275252		0.959264	0.3464
Q12860	CNTN1	Contactin-1	1.02574	0.830376		1.18646	0.0287559		0.752623	0.00891166
P78357	CNTNAP1	Contactin-associated protein 1	1.03766	0.546069		1.07177	0.183079		0.553504	0.000324437
Q92824	CNTNAP1	Contactin-associated protein 1	1.03766	0.660565		0.918064	0.381298
Q9UHC6	CNTNAP2	Contactin-associated protein-like 2	1.17555	0.195675
Q9Y2R0	COA3	Cytochrome c oxidase assembly factor 3 homolog, mitochondrial							0.876606	0.166935
Q5JTJ3	COA6	Cytochrome c oxidase assembly factor 6 homolog	0.959264	0.498781		1.07674	0.168798		0.6846	0.0196321
Q96BR5	COA7	Cytochrome c oxidase assembly factor 7	0.941696	0.371345		0.838956	0.177492		0.82932	0.17077
Q13057	COASY	Bifunctional coenzyme A synthase							0.771997	0.000773378
Q8WTW3	COG1	Conserved oligomeric Golgi complex subunit 1	1.04006	0.53289		1.07425	0.218555		1.16205	0.21289
Q14746	COG2	Conserved oligomeric Golgi complex subunit 2	1.01162	0.882723		0.905425	0.243717		1.16743	0.0333158
Q96JB2	COG3	Conserved oligomeric Golgi complex subunit 3	1.03766	0.480533		0.812252	0.109728		0.92445	0.635928
Q9H9E3	COG4	Conserved oligomeric Golgi complex subunit 4	0.952638	0.502038		0.864537	0.195854		1.04729	0.116117
Q9Y6J0	COG4	Conserved oligomeric Golgi complex subunit 4	1.10957	0.118664		0.816014	0.125346
Q9UP83	COG5	Conserved oligomeric Golgi complex subunit 5	1.04247	0.520337		1.03526	0.717906		1.04488	0.420111
Q6ZV73	COG5	Conserved oligomeric Golgi complex subunit 5	1.11471	0.150308		0.886791	0.282913
Q9Y2V7	COG6	Conserved oligomeric Golgi complex subunit 6	1.05946	0.635748		0.732043	0.0993689		1.15936	0.096366
O43920	COG6	Conserved oligomeric Golgi complex subunit 6	1.07923	0.41445		0.974905	0.745607
P83436	COG7	Conserved oligomeric Golgi complex subunit 7	1	1		1.05702	0.356043		1.08673	0.112009
Q96MW5	COG8	Conserved oligomeric Golgi complex subunit 8	1.01866	0.815253		0.848704	0.172677		0.965936	0.782083
P38432	COIL	Coilin	1.05946	0.417731		0.802923	0.0146271		1.03766	0.327406
P12107	COL11A1	Collagen alpha-1(XI) chain	1.03526	0.826656		1.23685	0.0952632		0.569066	0.00299299
Q99715	COL12A1	Collagen alpha-1(XII) chain				1.15136	0.0680611		0.720298	0.0165952
Q5TAT6	COL13A1	Collagen alpha-1(XIII) chain	0.954842	0.635206
Q07092	COL16A1	Collagen alpha-1(XVI) chain							1.03288	0.885119
P39060	COL18A1	Collagen alpha-1(XVIII) chain	1.07923	0.48283		0.897095	0.290708		0.880666	0.149726
P02452	COL1A1	Collagen alpha-1(I) chain	1.00928	0.932421		1.06191	0.174083		0.575678	0.00280341
P08123	COL1A2	Collagen alpha-2(I) chain	0.97942	0.841552		1.03526	0.575819		0.646176	0.000291738
Q86Y22	COL23A1	Collagen alpha-1(XXIII) chain	0.90125	0.452956
P02461	COL3A1	Collagen alpha-1(III) chain				0.870551	0.22719		0.82169	0.175254
P02462	COL4A1	Collagen alpha-1(IV) chain	1.07425	0.446487		1.05702	0.353603		0.833161	0.233358
P08572	COL4A2	Collagen alpha-2(IV) chain	1.04972	0.442733		0.890899	0.206985		0.720298	0.00816545
Q9Y5P4	COL4A3BP	Collagen type IV alpha-3-binding protein	1.06683	0.594943		0.878633	0.259435		0.990801	0.869278
P20908	COL5A1	Collagen alpha-1(V) chain	1.04729	0.683225		1.1487	0.077297		0.687771	0.00966511
P05997	COL5A2	Collagen alpha-2(V) chain	1.07177	0.498217		1.06683	0.327784		0.913831	0.265241
P12109	COL6A1	Collagen alpha-1(VI) chain	1.00463	0.955092		0.856584	0.18747		0.702222	0.0200126
P12110	COL6A2	Collagen alpha-2(VI) chain	1.01162	0.926547		1.04729	0.640579		0.600124	0.00102398
P12111	COL6A3	Collagen alpha-3(VI) chain	1.05702	0.697769
Q96JJ6	COL6A5	Collagen alpha-5(VI) chain				0.864537	0.164312
A6NMZ7	COL6A6	Collagen alpha-6(VI) chain	1.1487	0.122558
Q02388	COL7A1	Collagen alpha-1(VII) chain	1.03049	0.758931		0.903335	0.260693		0.692555	0.00146066
Q6ZMN7	COL9A1	Collagen alpha-1(IX) chain				0.878633	0.413961
Q5KU26	COLEC12	Collectin-12	1.04729	0.433606		1.03288	0.682174		0.466516	0.000760851
Q8NBJ5	COLGALT1	Procollagen galactosyltransferase 1	1.0693	0.557793		1.10191	0.227569		0.756109	0.00821212
Q8N668	COMMD1	COMM domain-containing protein 1	1.00463	0.964323		0.890899	0.206485		1.04972	0.498283
Q86X83	COMMD2	COMM domain-containing protein 2				1.17013	0.0767932		0.963707	0.613145
Q9H3H5	COMMD2	COMM domain-containing protein 2				0.848704	0.20714
Q9UBI1	COMMD3	COMM domain-containing protein 3	1.00928	0.870742		0.831238	0.174016		1.02101	0.723969
Q9H0A8	COMMD4	COMM domain-containing protein 4	1.11214	0.0674094		0.838956	0.167891		1.01866	0.807327
A4UGR9	COMMD4	COMM domain-containing protein 4	1.01396	0.886067		0.952638	0.643056
Q9GZQ3	COMMD5	COMM domain-containing protein 5				0.886791	0.199483		1.04006	0.571555
Q7Z4G1	COMMD6	COMM domain-containing protein 6	0.937354	0.471044		1.14605	0.0269763		1.06437	0.445902
Q9NX08	COMMD8	COMM domain-containing protein 8	1.08423	0.513524		1.08423	0.347085		1.24545	0.198239
Q9HD47	COMMD8	COMM domain-containing protein 8	0.92445	0.351219		1.01396	0.906473
Q9P000	COMMD9	COMM domain-containing protein 9	1.04247	0.540412		1.09682	0.156998		1.06683	0.549633
P21964	COMT	Catechol O-methyltransferase	1.07923	0.244839		0.638754	0.0486011		1.08673	0.10704
Q86VU5	COMTD1	Catechol O-methyltransferase domain-containing protein 1	1.18646	0.0778465		0.99539	0.946587		1.0163	0.721187
P53621	COPA	Coatomer subunit alpha	0.93088	0.269548		0.777366	0.0898826		1.07425	0.179521
P53618	COPB1	Coatomer subunit beta	0.97041	0.526499		0.888843	0.182437		1.00463	0.919898
P35606	COPB2	Coatomer subunit beta'	0.986233	0.846821		1.08423	0.0590453		1.14076	0.0800016
O14579	COPE	Coatomer subunit epsilon	1.01866	0.826196		0.854607	0.211823		1.04247	0.458761
Q9Y678	COPG1	Coatomer subunit gamma-1	1.00463	0.923718		0.868541	0.202061		1.07674	0.167884
P46439	COPG1	Coatomer subunit gamma-1				0.90125	0.351007
Q9UBF2	COPG2	Coatomer subunit gamma-2	1.04488	0.413348		1.06191	0.304033		1.03526	0.531174
Q9NQ92	COPRS	Coordinator of PRMT5 and differentiation stimulator	0.888843	0.135262					0.907519	0.826422
P61201	COPS2	COP9 signalosome complex subunit 2	0.988514	0.884406		0.880666	0.182535		1.02101	0.68323
A6NKT7	COPS2	COP9 signalosome complex subunit 2				0.983957	0.835412
Q9UNS2	COPS3	COP9 signalosome complex subunit 3	0.97716	0.823016		1.05702	0.302023		1.00231	0.906554
Q9BT78	COPS4	COP9 signalosome complex subunit 4	1	1		0.777366	0.033757		0.905425	0.435731
Q92905	COPS5	COP9 signalosome complex subunit 5	1.02337	0.795559		0.884745	0.224876		1.03049	0.741702
Q7L5N1	COPS6	COP9 signalosome complex subunit 6	1.01396	0.851156		0.866537	0.118594		1.06191	0.283849
Q9UBW8	COPS7A	COP9 signalosome complex subunit 7a	1	1		1.07674	0.36881		0.913831	0.0115478
Q9H9Q2	COPS7B	COP9 signalosome complex subunit 7b	1.09682	0.155183		0.73884	0.0780785		1.23971	0.00601993
Q99627	COPS8	COP9 signalosome complex subunit 8	1.08673	0.324354		1.10445	0.0713386		0.990801	0.731361
Q14207	COPS8	COP9 signalosome complex subunit 8	1.08673	0.357744		0.913831	0.386903
P61923	COPZ1	Coatomer subunit zeta-1	0.695762	0.218076		0.872564	0.242588		1.11471	0.515904
P16188	COPZ1	Coatomer subunit zeta-1				0.713672	0.0302793
Q9H8M1	COQ10B	Coenzyme Q-binding protein COQ10 homolog B, mitochondrial	1.07923	0.607464
Q9Y3A0	COQ4	Ubiquinone biosynthesis protein COQ4 homolog, mitochondrial	1.10701	0.383971		1.0163	0.790585		0.770215	0.000608093
Q5HYK3	COQ5	2-methoxy-6-polyprenyl-1,4-benzoquinol methylase, mitochondrial	1.06437	0.356113		0.827406	0.181613		0.82169	0.0314445
Q9Y2Z9	COQ6	Ubiquinone biosynthesis monooxygenase COQ6, mitochondrial	1.05458	0.558224		0.825496	0.101279		0.82169	0.0260534
Q99807	COQ7	5-demethoxyubiquinone hydroxylase, mitochondrial	1.00231	0.984329		0.825496	0.0264249		0.937354	0.313931
O75208	COQ9	Ubiquinone biosynthesis protein COQ9, mitochondrial	1.08673	0.446953		0.99539	0.938949		0.797377	0.00540442
Q9BR76	CORO1B	Coronin-1B	1.03766	0.596931		0.870551	0.193619		0.864537	0.0342529
Q9ULV4	CORO1C	Coronin-1C	0.986233	0.515752		1.11987	0.0402128		0.963707	0.34142
P57737	CORO7	Coronin-7	1.01866	0.678793		0.791869	0.0650097		0.983957	0.679074
Q63HQ0	CORO7	Coronin-7				0.90125	0.249043
Q14019	COTL1	Coactosin-like protein	1.01162	0.945251		0.884745	0.152378		1.01162	0.937625
O43502	COTL1	Coactosin-like protein				0.874583	0.466458
Q7KZN9	COX15	Cytochrome c oxidase assembly protein COX15 homolog	1.08172	0.445302		1.17827	0.193308		1.06683	0.586571
Q9P0S2	COX16	Cytochrome c oxidase assembly protein COX16 homolog, mitochondrial	1.11729	0.142102		1.04247	0.459622		0.732043	0.0352343
Q14061	COX17	Cytochrome c oxidase copper chaperone	0.974905	0.827508					0.678302	0.0327871
Q8N8Q8	COX18	Mitochondrial inner membrane protein COX18	1.03288	0.772333		0.915945	0.298469		0.718636	0.0074264
Q49B96	COX19	Cytochrome c oxidase assembly protein COX19	1.06683	0.595394
Q5RI15	COX20	Cytochrome c oxidase protein 20 homolog	1.18099	0.321236		1.07177	0.0975567		1.10957	0.139817
P13073	COX4I1	Cytochrome c oxidase subunit 4 isoform 1, mitochondrial	0.97716	0.892723		1.03049	0.728946		0.692555	0.0248244
P20674	COX5A	Cytochrome c oxidase subunit 5A, mitochondrial	1.00928	0.942537		0.899171	0.291991		0.743979	0.137212
P10606	COX5B	Cytochrome c oxidase subunit 5B, mitochondrial	1.04729	0.738555		1.02101	0.780758		0.656712	0.00249212
P12074	COX6A1	Cytochrome c oxidase subunit 6A1, mitochondrial	1.09936	0.372492		1.07425	0.123105		0.933033	0.233601
P14854	COX6B1	Cytochrome c oxidase subunit 6B1	1.10445	0.428407		1.10191	0.0597501		0.708742	0.00728207
P09669	COX6C	Cytochrome c oxidase subunit 6C	1.11987	0.293664		0.870551	0.0605813		0.705475	0.00698792
P14406	COX7A2	Cytochrome c oxidase subunit 7A2, mitochondrial				0.92445	0.322273		0.643197	0.00272165
P41229	COX7A2	Cytochrome c oxidase subunit 7A2, mitochondrial	1.05214	0.453331		0.897095	0.124864
O14548	COX7A2L	Cytochrome c oxidase subunit 7A-related protein, mitochondrial	1.0693	0.450998		1.06437	0.214195		0.812252	0.00223439
O60397	COX7A2P2	Putative cytochrome c oxidase subunit 7A3, mitochondrial	0.93088	0.269548
P24311	COX7B	Cytochrome c oxidase subunit 7B, mitochondrial				0.882703	0.275305		0.82169	0.00459123
P15954	COX7C	Cytochrome c oxidase subunit 7C, mitochondrial	1.01866	0.877262		0.860551	0.07033		0.66281	0.0362049
O95563	COX7C	Cytochrome c oxidase subunit 7C, mitochondrial				0.82932	0.290831
O75976	CPD	Carboxypeptidase D	1.07674	0.422973		1.13813	0.0177974		0.687771	0.00126878
P16870	CPE	Carboxypeptidase E	1.03049	0.740056		0.817902	0.152862		0.61132	0.00669829
Q17RY0	CPEB4	Cytoplasmic polyadenylation element-binding protein 4	1.01396	0.911148
P14384	CPM	Carboxypeptidase M	1.05702	0.486033
P15169	CPN1	Carboxypeptidase N catalytic chain							1.31951	0.00884285
Q99829	CPNE1	Copine-1	1.00463	0.960671		1.2283	0.0259626		0.882703	0.069719
Q96FN4	CPNE2	Copine-2	1.03049	0.564719		1.41095	0.0203855		0.946058	0.121612
O75131	CPNE3	Copine-3	0.941696	0.61076		0.835088	0.0783621		1.13813	0.0412262
Q86YQ8	CPNE8	Copine-8	1.00231	0.977172		1.10191	0.171687		0.854607	0.028998
P36551	CPOX	Oxygen-dependent coproporphyrinogen-III oxidase, mitochondrial	1.03288	0.743073		0.886791	0.144663		0.571701	0.000119232
Q9BRF8	CPPED1	Serine/threonine-protein phosphatase CPPED1	0.97041	0.758636		0.882703	0.262579		0.97942	0.784806
Q9Y646	CPQ	Carboxypeptidase Q	1.03526	0.718964		0.880666	0.242709		0.451668	1.08706e-05
Q10570	CPSF1	Cleavage and polyadenylation specificity factor subunit 1	1.02811	0.666582		1.05946	0.600016		0.890899	0.0734582
Q9P2I0	CPSF2	Cleavage and polyadenylation specificity factor subunit 2	0.983957	0.830862		1.04729	0.555722		0.986233	0.802861
Q9UKF6	CPSF3	Cleavage and polyadenylation specificity factor subunit 3	1.00463	0.922916		1.06437	0.186822		1.09682	0.0754788
Q5TA45	CPSF3L	Integrator complex subunit 11	1.04972	0.463944		0.880666	0.249802		1.03288	0.609465
O95639	CPSF4	Cleavage and polyadenylation specificity factor subunit 4	0.981686	0.754192		1.13288	0.0777476		1.1487	0.137727
Q16630	CPSF6	Cleavage and polyadenylation specificity factor subunit 6	1.00928	0.873529		1.34102	0.0879202		0.974905	0.5427
Q8N684	CPSF7	Cleavage and polyadenylation specificity factor subunit 7	1.04006	0.385466		0.844791	0.0490453		0.935191	0.382408
P50416	CPT1A	Carnitine O-palmitoyltransferase 1, liver isoform	1.12506	0.215714		0.888843	0.292011		0.93088	0.103138
P23786	CPT2	Carnitine O-palmitoyltransferase 2, mitochondrial	1.00696	0.913253		1.04247	0.502182		0.735433	0.00183074
P29762	CRABP1	Cellular retinoic acid-binding protein 1	0.954842	0.712491		0.858565	0.15386		0.766664	0.070983
P29373	CRABP2	Cellular retinoic acid-binding protein 2				0.876606	0.23203		1.00696	0.92985
P43155	CRAT	Carnitine O-acetyltransferase	1.06191	0.446854		0.868541	0.221538		0.876606	0.042078
Q96SW2	CRBN	Protein cereblon	1.07177	0.312187		0.831238	0.155411		0.963707	0.851997
O75575	CRCP	DNA-directed RNA polymerase III subunit RPC9	1.1434	0.379755
P16220	CREB1	Cyclic AMP-responsive element-binding protein 1	1.07923	0.400012		0.860551	0.178629		0.986233	0.832183
Q92793	CREBBP	CREB-binding protein	0.968171	0.721482		0.89296	0.262496		0.926588	0.136038
Q96HD1	CRELD1	Cysteine-rich with EGF-like domain protein 1	0.997692	0.955212		0.840896	0.187749		1.14605	0.0800607
Q9NZV1	CRIM1	Cysteine-rich motor neuron 1 protein	1.10445	0.320172
P50238	CRIP1	Cysteine-rich protein 1				1.06683	0.462339		1.09429	0.0371613
P52943	CRIP2	Cysteine-rich protein 2	0.974905	0.758259		1.10445	0.276758		1.51222	0.000719028
P46108	CRK	Adapter molecule crk	0.948246	0.583598		0.880666	0.174727		1.08925	0.0683793
P46109	CRKL	Crk-like protein	1.05702	0.372405		1.19472	0.0349053		1.07923	0.0738124
O75462	CRLF1	Cytokine receptor-like factor 1							1.08673	0.50781
Q8IUI8	CRLF3	Cytokine receptor-like factor 3	1.00696	0.931842		1.14076	0.0314388		0.97942	0.75799
Q9UJA2	CRLS1	Cardiolipin synthase (CMP-forming)							0.965936	0.674518
Q14194	CRMP1	Dihydropyrimidinase-related protein 1	1.04972	0.384812					1.02811	0.552889
Q9BZJ0	CRNKL1	Crooked neck-like protein 1	1.0693	0.428163		0.878633	0.153621		0.728668	0.00106782
Q5TZA2	CROCC	Rootletin	1.05214	0.543746		0.890899	0.235991		0.974905	0.749736
H7BZ55	CROCC2	Putative ciliary rootlet coiled-coil protein 2	1.15669	0.371289		1.217	0.0170551		1.02811	0.911303
Q96SI1	CROCC2	Putative ciliary rootlet coiled-coil protein 2	1.1434	0.187745		1.17555	0.122677
Q9UKG9	CROT	Peroxisomal carnitine O-octanoyltransferase	0.937354	0.36295		0.890899	0.243583		0.864537	0.0570957
O75718	CRTAP	Cartilage-associated protein	1.02574	0.637182		0.905425	0.180415		0.690956	0.000334453
Q6UUV9	CRTC1	CREB-regulated transcription coactivator 1				1.05702	0.409468		1.45734	0.0135857
P02511	CRYAB	Alpha-crystallin B chain	0.968171	0.770492		1.00696	0.94113		0.872564	0.33851
Q68DQ2	CRYBG3	Very large A-kinase anchor protein	1.07425	0.522177
Q9Y2S2	CRYL1	Lambda-crystallin homolog	0.952638	0.67305		1.02574	0.647259		0.83702	0.0327272
Q08257	CRYZ	Quinone oxidoreductase	1.05946	0.452453		0.870551	0.17078		0.814131	0.00490006
O95825	CRYZL1	Quinone oxidoreductase-like protein 1	0.963707	0.416941		1.0693	0.308538		0.907519	0.0987208
O75390	CS	Citrate synthase, mitochondrial	1.0163	0.860995		0.854607	0.176426		0.928731	0.264809
O75534	CSDE1	Cold shock domain-containing protein E1	1.00928	0.943563		1.04488	0.580338		1.50525	0.00106629
P55060	CSE1L	Exportin-2	0.95705	0.628003		1.02101	0.753515		1.07674	0.260125
Q8TCD1	CSE1L	Exportin-2	1.02101	0.745951		0.825496	0.154137
P09603	CSF1	Macrophage colony-stimulating factor 1	1.04006	0.645128
P41240	CSK	Tyrosine-protein kinase CSK	1.00463	0.956961		0.842842	0.150284		1.06191	0.263956
P48729	CSNK1A1	Casein kinase I isoform alpha	1.00696	0.891716		0.882703	0.262344		0.952638	0.301575
P49674	CSNK1E	Casein kinase I isoform epsilon	1.00696	0.914016		0.808508	0.155374		0.939523	0.145557
Q9HCP0	CSNK1G1	Casein kinase I isoform gamma-1	1.02574	0.579697		0.895025	0.286512		1.02811	0.500406
P78368	CSNK1G2	Casein kinase I isoform gamma-2	1.2086	0.184812
P68400	CSNK2A1	Casein kinase II subunit alpha	1.01396	0.793321		1.06683	0.213013		1.02574	0.701298
Q5TEJ8	CSNK2A1	Casein kinase II subunit alpha				0.95705	0.578878
P19784	CSNK2A2	Casein kinase II subunit alpha'	1.07425	0.397945		1.08925	0.109393		1.13813	0.0509059
P67870	CSNK2B	Casein kinase II subunit beta	0.95705	0.353335		1.00928	0.890212		1.04247	0.616302
Q6UVK1	CSPG4	Chondroitin sulfate proteoglycan 4	0.954842	0.781814		1.01866	0.850127		0.890899	0.00749043
P21291	CSRP1	Cysteine and glycine-rich protein 1	0.952638	0.566027		1.0693	0.215416		1.35035	0.0153172
Q16527	CSRP2	Cysteine and glycine-rich protein 2	0.935191	0.142345		0.872564	0.113176		0.943874	0.454525
P01034	CST3	Cystatin-C	0.941696	0.477275		1.09936	0.35089		0.589134	0.00476599
P04080	CSTB	Cystatin-B	0.92445	0.440026		0.903335	0.278602		0.888843	0.00328733
Q05048	CSTF1	Cleavage stimulation factor subunit 1	1.04247	0.45217		0.80478	0.0939823		1.08423	0.17015
P33240	CSTF2	Cleavage stimulation factor subunit 2	0.997692	0.958101		0.882703	0.289034		1.20303	0.00381165
Q9H0L4	CSTF2T	Cleavage stimulation factor subunit 2 tau variant	1.03766	0.306944		1.02574	0.807492		1.18099	0.0210432
Q12996	CSTF3	Cleavage stimulation factor subunit 3	1.01162	0.779207		0.907519	0.327186		0.946058	0.0666117
Q96RT6	CTAGE1	cTAGE family member 2							0.933033	0.330259
O15320	CTAGE5	cTAGE family member 5	1.07425	0.541181		1.03288	0.568147		1.01162	0.751909
Q13363	CTBP1	C-terminal-binding protein 1	1.0693	0.380684		0.82932	0.13559		0.972655	0.660956
P56545	CTBP2	C-terminal-binding protein 2	1.04488	0.445448		0.846745	0.0563201		0.897095	0.0573427
P49711	CTCF	Transcriptional repressor CTCF	1.11214	0.365629		1.04488	0.351367		1.00463	0.951755
Q8NI51	CTCFL	Transcriptional repressor CTCFL				0.854607	0.17938		1.26868	0.0362727
O95476	CTDNEP1	CTD nuclear envelope phosphatase 1	1.11471	0.198898					1.02574	0.754435
Q9Y5B0	CTDP1	RNA polymerase II subunit A C-terminal domain phosphatase	0.961483	0.250127		1.03766	0.494465		2.99661	0.000390334
Q05D32	CTDSPL2	CTD small phosphatase-like protein 2	1.07425	0.115426		1.06191	0.309148		1.00463	0.922298
P32929	CTH	Cystathionine gamma-lyase	1.00463	0.969761		1.12506	0.0401465		0.986233	0.730157
P35221	CTNNA1	Catenin alpha-1	1.06437	0.251795		0.903335	0.202719		0.768438	0.00611888
Q9UGU5	CTNNAL1	Alpha-catulin				0.860551	0.147995
P35222	CTNNB1	Catenin beta-1	1.06683	0.252836		0.874583	0.19515		0.616996	0.000834023
Q9NSA3	CTNNBIP1	Beta-catenin-interacting protein 1	0.990801	0.93682
Q8WYA6	CTNNBL1	Beta-catenin-like protein 1	0.968171	0.478867		1.05946	0.19181		1.23114	0.0209111
O60716	CTNND1	Catenin delta-1	1.0693	0.418539		1.04488	0.662813		0.97041	0.572302
P17812	CTPS1	CTP synthase 1	0.928731	0.282446		0.895025	0.184849		1.25992	0.0190802
Q9NRF8	CTPS2	CTP synthase 2	0.993092	0.844646		0.852635	0.188411		0.909618	0.453706
Q6PD62	CTR9	RNA polymerase-associated protein CTR9 homolog	1.06437	0.286153		1.04247	0.526255		1.00231	0.961496
P10619	CTSA	Lysosomal protective protein	0.990801	0.917198		1.05946	0.522267		0.990801	0.910861
P07858	CTSB	Cathepsin B	1.03766	0.720206		0.897095	0.247029		0.725309	0.00667084
Q13795	CTSB	Cathepsin B				0.799221	0.100562
P07339	CTSD	Cathepsin D	0.941696	0.259381		1.18099	0.00525139		0.245421	6.76783e-06
Q9UBX1	CTSF	Cathepsin F	1.02574	0.73425
P09668	CTSH	Pro-cathepsin H	1.07425	0.508341		1.08925	0.4501		0.622725	1.01878e-05
P07711	CTSL	Cathepsin L1	1.01866	0.871809		0.812252	0.123656		0.293209	7.83028e-05
Q9UBR2	CTSZ	Cathepsin Z	1.05458	0.646263		1.14076	0.00583807		0.810378	0.283486
Q14247	CTTN	Src substrate cortactin	1.08673	0.451722		0.852635	0.173053		1.59475	0.00235377
Q8WZ74	CTTNBP2	Cortactin-binding protein 2				1.06191	0.363493		0.80107	0.111783
Q9P2B4	CTTNBP2NL	CTTNBP2 N-terminal-like protein	1.03766	0.32946		0.814131	0.148004		0.933033	0.145257
Q2VPK5	CTU2	Cytoplasmic tRNA 2-thiolation protein 2	1.01396	0.86211		1.43396	0.043195		1.21982	0.0807528
Q9H467	CUEDC2	CUE domain-containing protein 2	1.24833	0.252325		0.850667	0.190349		1.34723	0.00494719
Q13616	CUL1	Cullin-1	0.965936	0.651959		0.846745	0.0517465		0.97942	0.647243
Q13617	CUL2	Cullin-2	0.952638	0.322646		1.18099	0.134097		1.00696	0.816753
Q9UNA1	CUL2	Cullin-2				0.866537	0.175967
Q13618	CUL3	Cullin-3	0.997692	0.962659		0.981686	0.805207		0.882703	0.0178872
Q13619	CUL4A	Cullin-4A	0.993092	0.918797		0.880666	0.233678		1.22264	0.00871671
Q13620	CUL4B	Cullin-4B	1	1		0.848704	0.169176		1.03288	0.613709
Q93034	CUL5	Cullin-5	1.03049	0.659968		1.00928	0.900642		0.89296	0.0408787
Q14999	CUL7	Cullin-7	1.01396	0.831478		1.11214	0.0325029		0.854607	0.0383627
Q8IWT3	CUL9	Cullin-9	1.18646	0.0943176		0.838956	0.182583		1.22264	0.2877
Q9NTM9	CUTC	Copper homeostasis protein cutC homolog				1.19196	0.0356747		0.888843	0.0660894
Q13948	CUX1	Protein CASP	1.08673	0.387378		0.90125	0.129235		0.959264	0.535561
P39880	CUX1	Homeobox protein cut-like 1	1.10957	0.142793		1.13288	0.0565572		1.04729	0.161495
Q9P013	CWC15	Spliceosome-associated protein CWC15 homolog	1.10957	0.481635		1.20025	0.00939317		1.47427	0.00505254
Q9HCG8	CWC22	Pre-mRNA-splicing factor CWC22 homolog	1.12506	0.244556		1.08423	0.257292		1.43727	0.00386495
Q9NXE8	CWC25	Pre-mRNA-splicing factor CWC25 homolog	1.08673	0.394709		0.831238	0.182331		1.23685	0.020386
Q6UX04	CWC27	Peptidyl-prolyl cis-trans isomerase CWC27 homolog	1.04006	0.478959		1.05702	0.565911		1.53688	0.00223865
O75354	CWC27	Peptidyl-prolyl cis-trans isomerase CWC27 homolog				1.04972	0.493664
Q69YN2	CWF19L1	CWF19-like protein 1	1.02574	0.833581		1.12506	0.370825		1.18099	0.156815
Q2TBE0	CWF19L2	CWF19-like protein 2	1.02101	0.724429		0.808508	0.079788		1.33484	0.00787555
P78310	CXADR	Coxsackievirus and adenovirus receptor	1.05214	0.462897		1.05946	0.610575		0.97942	0.630761
O95715	CXCL14	C-X-C motif chemokine 14							1.6245	0.00046288
A2AJT9	CXorf23	Uncharacterized protein CXorf23	1.15136	0.205338		1.06191	0.359118		1.01866	0.843546
Q8TB03	CXorf38	Uncharacterized protein CXorf38	0.95705	0.698354		0.905425	0.268918		1.20303	0.0511788
Q9H5V9	CXorf56	UPF0428 protein CXorf56	1.10701	0.610047		1.04006	0.511178		2.10916	0.000267909
Q6NSI4	CXorf57	Uncharacterized protein CXorf57	1.01396	0.798765		0.882703	0.221627		1.01866	0.835088
Q7LFL8	CXXC5	CXXC-type zinc finger protein 5	1.02574	0.797304
P49447	CYB561	Cytochrome b561	1.04247	0.679144		0.90125	0.217675		1.27456	0.20634
Q8NBI2	CYB561A3	Cytochrome b ascorbate-dependent protein 3				0.842842	0.170284		0.83702	0.00173953
O14569	CYB561D2	Cytochrome b561 domain-containing protein 2							1.08172	0.331658
P00167	CYB5A	Cytochrome b5	1.04006	0.688329		0.825496	0.207652		0.759611	0.00580578
O43169	CYB5B	Cytochrome b5 type B	1.04729	0.653734		0.905425	0.309785		0.718636	0.00977304
Q9HCU4	CYB5D2	Neuferricin				0.864537	0.0785579
Q9UHQ9	CYB5R1	NADH-cytochrome b5 reductase 1	1.05946	0.37697		0.759611	0.119839		0.90125	0.120744
Q9HAN9	CYB5R1	NADH-cytochrome b5 reductase 1	1.09936	0.154468		0.993092	0.947826
Q6BCY4	CYB5R2	NADH-cytochrome b5 reductase 2	1	1
P00387	CYB5R3	NADH-cytochrome b5 reductase 3	1.03766	0.566037		0.918064	0.291321		0.918064	0.153233
Q7L1T6	CYB5R4	Cytochrome b5 reductase 4	1.07674	0.36881		1.14605	0.0816574		1.08673	0.209596
P13498	CYBA	Cytochrome b-245 light chain	1.10701	0.336651		0.870551	0.0993764		0.735433	0.0616907
P62896	CYC	Cytochrome C - sheep	1.11729	0.424434		1.10701	0.485357		0.888843	0.279731
P00004	CYC	Cytochrome C - horse	1.28343	0.10824		1.07923	0.441207		1.00463	0.976686
P08574	CYC1	Cytochrome c1, heme protein, mitochondrial	1.01396	0.899678		1.0693	0.28946		0.80478	0.0107225
P78385	CYC1	Cytochrome c1, heme protein, mitochondrial				0.911722	0.380246
P99999	CYCS	Cytochrome c	0.943874	0.712537		1.03526	0.734935		0.689362	0.0295788
Q7L576	CYFIP1	Cytoplasmic FMR1-interacting protein 1	1.00696	0.897912		1.39152	0.0446589		0.968171	0.556789
Q96F07	CYFIP2	Cytoplasmic FMR1-interacting protein 2	1.07923	0.278861		1.0163	0.792069		0.825496	0.00550934
Q9NQC7	CYLD	Ubiquitin carboxyl-terminal hydrolase CYLD				1.07425	0.2304		0.890899	0.0741272
Q6UW02	CYP20A1	Cytochrome P450 20A1	1.17013	0.118177		0.7457	0.017285		1	1
Q02318	CYP27A1	Sterol 26-hydroxylase, mitochondrial	1.03526	0.424463		0.895025	0.112421		0.456916	0.000168529
Q7Z449	CYP2U1	Cytochrome P450 2U1				1.21982	0.0406779		0.848704	0.0342018
Q9HCM3	CYP2U1	Cytochrome P450 2U1				1.00928	0.920686
P08684	CYP3A4	Cytochrome P450 3A4	1.17555	0.308098					1.19196	0.0269653
P20815	CYP3A5	Cytochrome P450 3A5	1.2086	0.273235		0.817902	0.142543		1.21982	0.0695289
O95067	CYP3A5	Cytochrome P450 3A5				1.10957	0.165127
Q16850	CYP51A1	Lanosterol 14-alpha demethylase	1.07177	0.505027		1.09429	0.0655354		0.786399	0.0834207
O00622	CYR61	Protein CYR61	1.01866	0.759385		0.899171	0.2717		1.05458	0.48073
Q9H1C7	CYSTM1	Cysteine-rich and transmembrane domain-containing protein 1	1.07674	0.504214		0.884745	0.262218		0.725309	1.60175e-06
Q15438	CYTH1	Cytohesin-1	1.08673	0.307013		1.09177	0.495816		0.993092	0.948007
Q99418	CYTH2	Cytohesin-2	1.08925	0.442452					0.961483	0.504242
Q8N465	D2HGDH	D-2-hydroxyglutarate dehydrogenase, mitochondrial	1.03766	0.581068		1.00231	0.975279		0.777366	0.00192088
O75553	DAB1	Disabled homolog 1							1.11987	0.0760182
P98082	DAB2	Disabled homolog 2	1.08673	0.0636027		0.852635	0.157392		0.907519	0.148078
Q5VWQ8	DAB2IP	Disabled homolog 2-interacting protein							1.12506	0.0183923
P61803	DAD1	Dolichyl-diphosphooligosaccharide--protein glycosyltransferase subunit DAD1	1.21139	0.183941		0.870551	0.193015		0.941696	0.576248
Q14118	DAG1	Dystroglycan	1.01866	0.769367		1.10191	0.181019		0.780967	0.000440696
Q5D0E6	DALRD3	DALR anticodon-binding domain-containing protein 3	0.988514	0.846963					0.97716	0.755882
P51397	DAP	Death-associated protein 1	1.05702	0.804126		1.01162	0.875375		0.788218	0.0865187
P51398	DAP3	28S ribosomal protein S29, mitochondrial	1.04729	0.445614		0.880666	0.249802		0.784584	0.0105347
P53355	DAPK1	Death-associated protein kinase 1	1.56555	0.208714		1.03288	0.675881		0.670511	0.000940614
O43293	DAPK3	Death-associated protein kinase 3	1.00696	0.895743		0.833161	0.173448		1.01162	0.547333
Q9C0C4	DAPK3	Death-associated protein kinase 3				0.981686	0.828553
P14868	DARS	Aspartate--tRNA ligase, cytoplasmic	1.02101	0.807525		1.16473	0.0578348		1.09682	0.172935
Q6PI48	DARS2	Aspartate--tRNA ligase, mitochondrial	1.08925	0.456621		0.872564	0.230255		0.728668	0.00621539
Q9UER7	DAXX	Death domain-associated protein 6	1.05458	0.421568		1.09682	0.318575		1.26868	0.00738581
Q96EP5	DAZAP1	DAZ-associated protein 1	1.09682	0.441632		0.854607	0.188184		1.09936	0.422532
P07108	DBI	Acyl-CoA-binding protein	0.866537	0.369158		1.217	0.0145755		0.659754	3.00929e-06
Q16643	DBN1	Drebrin	1.13027	0.278206		0.899171	0.266328		1.1434	0.121293
Q15834	DBN1	Drebrin	1.04247	0.737548		1.08925	0.310074
Q9UJU6	DBNL	Drebrin-like protein	1.04972	0.522282		0.882703	0.173328		1.10191	0.351085
Q92889	DBNL	Drebrin-like protein	1.04247	0.628534		0.862542	0.233841
Q9UK59	DBR1	Lariat debranching enzyme	1.08423	0.394428		0.868541	0.22619		1.02337	0.67577
P11182	DBT	Lipoamide acyltransferase component of branched-chain alpha-keto acid dehydrogenase complex, mitochondrial	1.06683	0.495282		0.990801	0.890578		0.988514	0.913245
Q9NRC6	DBT	Lipoamide acyltransferase component of branched-chain alpha-keto acid dehydrogenase complex, mitochondrial				0.961483	0.519201
Q8TEB1	DCAF11	DDB1- and CUL4-associated factor 11	1.0693	0.235864		0.689362	0.0610884		0.854607	0.0544172
Q5T6F0	DCAF12	DDB1- and CUL4-associated factor 12	0.93088	0.416402
Q9NV06	DCAF13	DDB1- and CUL4-associated factor 13	1.03049	0.683348		0.874583	0.233838		0.99539	0.935786
Q66K64	DCAF15	DDB1- and CUL4-associated factor 15	0.911722	0.485641
Q8WV16	DCAF4	DDB1- and CUL4-associated factor 4	1.02811	0.653508
Q96JK2	DCAF5	DDB1- and CUL4-associated factor 5				0.846745	0.0420013		0.905425	0.109697
Q58WW2	DCAF6	DDB1- and CUL4-associated factor 6	1.04247	0.598241		0.884745	0.21523		0.972655	0.617227
Q99541	DCAF6	DDB1- and CUL4-associated factor 6	0.99539	0.961071		0.918064	0.438394
P61962	DCAF7	DDB1- and CUL4-associated factor 7	0.990801	0.909409		0.89296	0.238961		1.01866	0.829041
Q5TAQ9	DCAF8	DDB1- and CUL4-associated factor 8	0.988514	0.863291		0.926588	0.386343		0.941696	0.310411
A6NGE4	DCAF8L1	DDB1- and CUL4-associated factor 8-like protein 1	0.972655	0.696871		1.11471	0.101957		1.10191	0.0875059
Q8WVC6	DCAKD	Dephospho-CoA kinase domain-containing protein	1.2283	0.341636		0.862542	0.213971		0.870551	0.323195
Q8N8Z6	DCBLD1	Discoidin, CUB and LCCL domain-containing protein 1	0.97942	0.701114
Q96PD2	DCBLD2	Discoidin, CUB and LCCL domain-containing protein 2	1.02811	0.614785		0.825496	0.193158		1.16743	0.0516696
P81605	DCD	Dermcidin	1.10191	0.445052		0.856584	0.173688		0.517632	0.0839333
Q96JQ0	DCHS1	Protocadherin-16	1.01866	0.760155
P27707	DCK	Deoxycytidine kinase	1.00463	0.946002		0.92445	0.34111		1.08673	0.0420013
O15075	DCLK1	Serine/threonine-protein kinase DCLK1	0.97716	0.577017		0.897095	0.232888		1.15669	0.0692896
Q9NPI6	DCP1A	mRNA-decapping enzyme 1A	1.01162	0.87304		0.83702	0.0842683		1.4914	0.00206731
Q8IZD4	DCP1B	mRNA-decapping enzyme 1B							1.05458	0.190995
Q96C86	DCPS	m7GpppX diphosphatase	0.97716	0.864963		0.913831	0.353341		1.06437	0.267467
Q13018	DCPS	m7GpppX diphosphatase	1.01866	0.862916		0.897095	0.428217
P32321	DCTD	Deoxycytidylate deaminase	0.884745	0.0884588		1.06437	0.565733		0.888843	0.142255
Q14203	DCTN1	Dynactin subunit 1	0.986233	0.833566		0.838956	0.192914		1.02574	0.613294
Q9UKN7	DCTN1	Dynactin subunit 1				0.890899	0.374416
Q13561	DCTN2	Dynactin subunit 2	1.05214	0.441348		0.90125	0.217477		1.0693	0.181376
O75935	DCTN3	Dynactin subunit 3	0.993092	0.919885		1.11214	0.091563		1.02574	0.65743
Q9UKB1	DCTN3	Dynactin subunit 3	1.08172	0.295368		0.874583	0.261871
Q9UJW0	DCTN4	Dynactin subunit 4	1.02574	0.618285		1.25122	0.0281239		1.0163	0.661563
O43374	DCTN4	Dynactin subunit 4				0.913831	0.4738
Q9BTE1	DCTN5	Dynactin subunit 5	0.92445	0.337201		0.833161	0.202382		1.03526	0.651959
O00399	DCTN6	Dynactin subunit 6	0.946058	0.529454		1.07674	0.28522		1.11471	0.418446
Q9H773	DCTPP1	dCTP pyrophosphatase 1	1.03049	0.793379		0.874583	0.224188		1.04729	0.539104
Q8N328	DCTPP1	dCTP pyrophosphatase 1	1.10191	0.166926		0.899171	0.405492
Q96GG9	DCUN1D1	DCN1-like protein 1	0.963707	0.68118		0.842842	0.142678		1.04729	0.431596
Q9BTE7	DCUN1D5	DCN1-like protein 5	1	1		1.16205	0.0250223		1.13288	0.309198
Q7Z4W1	DCXR	L-xylulose reductase	0.983957	0.869339		0.882703	0.220128		0.990801	0.891012
Q9BW61	DDA1	DET1- and DDB1-associated protein 1	1.02101	0.745229		1.11214	0.0918232		1.06191	0.474643
O94760	DDAH1	N(G),N(G)-dimethylarginine dimethylaminohydrolase 1	1.01162	0.916655		0.890899	0.304145		0.89296	0.0255018
O95865	DDAH2	N(G),N(G)-dimethylarginine dimethylaminohydrolase 2	0.943874	0.517885		0.864537	0.236387		0.791869	0.000341998
Q9UBT7	DDAH2	N(G),N(G)-dimethylarginine dimethylaminohydrolase 2	1.04006	0.617327		0.827406	0.176349
Q16531	DDB1	DNA damage-binding protein 1	0.950439	0.3012		1.01162	0.837789		0.952638	0.438185
Q92466	DDB2	DNA damage-binding protein 2	1	1		0.872564	0.155343		0.812252	0.00732754
Q8NEL9	DDHD1	Phospholipase DDHD1	1.05946	0.569636					1.04972	0.236672
O94830	DDHD2	Phospholipase DDHD2	0.899171	0.163419		1.34412	0.0968671		0.983957	0.68659
Q5TDH0	DDI2	Protein DDI1 homolog 2	1.37872	0.195873		0.838956	0.149599		1.35347	0.00852977
P39656	DDOST	Dolichyl-diphosphooligosaccharide--protein glycosyltransferase 48 kDa subunit	1.06437	0.491169		1.06191	0.26244		0.890899	0.0429838
Q96HY6	DDRGK1	DDRGK domain-containing protein 1	1.1434	0.0803105		1.12246	0.182601		0.961483	0.516455
Q9UNS1	DDRGK1	DDRGK domain-containing protein 1	1.02101	0.877973		0.974905	0.700906
P30046	DDT	D-dopachrome decarboxylase				0.876606	0.206336		0.844791	0.216257
A6NHG4	DDTL	D-dopachrome decarboxylase-like protein	0.943874	0.651905
Q92499	DDX1	ATP-dependent RNA helicase DDX1	0.968171	0.60054		1.0693	0.158112		1.18372	0.0423362
Q13206	DDX10	Probable ATP-dependent RNA helicase DDX10	1.04729	0.682374		0.797377	0.161775		1.14605	0.0463081
Q92841	DDX17	Probable ATP-dependent RNA helicase DDX17	1.05214	0.272199		0.997692	0.975634		0.948246	0.165208
Q9NVP1	DDX18	ATP-dependent RNA helicase DDX18	1.0693	0.574561		0.862542	0.111827		1.05458	0.538331
Q9NUU7	DDX19A	ATP-dependent RNA helicase DDX19A	1.00463	0.94173		0.903335	0.281087		1.27751	0.00350056
Q9UMR2	DDX19B	ATP-dependent RNA helicase DDX19B	0.963707	0.533602		0.878633	0.0498576		1.06437	0.322049
Q9UHI6	DDX20	Probable ATP-dependent RNA helicase DDX20	0.972655	0.533563		0.907519	0.34423		1.18372	0.0186781
Q9NPC4	DDX20	Probable ATP-dependent RNA helicase DDX20				1.02574	0.753451
Q9NR30	DDX21	Nucleolar RNA helicase 2	1.08172	0.347271		1.08673	0.445568		1.26576	0.0422002
P02792	DDX21	Nucleolar RNA helicase 2	1.1355	0.421015		1.16205	0.0342932
Q9BUQ8	DDX23	Probable ATP-dependent RNA helicase DDX23	1.08423	0.234101		1.06437	0.398082		0.941696	0.197744
Q9GZR7	DDX24	ATP-dependent RNA helicase DDX24	1.09177	0.346874		1.00928	0.920407		0.816014	0.00387886
Q96GQ7	DDX27	Probable ATP-dependent RNA helicase DDX27	1.1434	0.380127		0.886791	0.269567		1.02574	0.725725
Q5SW96	DDX27	Probable ATP-dependent RNA helicase DDX27	1.11471	0.29959		1.08172	0.182696
Q9NUL7	DDX28	Probable ATP-dependent RNA helicase DDX28	1.05214	0.358747		0.888843	0.256127		1.02574	0.741521
Q9H8H2	DDX31	Probable ATP-dependent RNA helicase DDX31	1.11471	0.311127		0.993092	0.940474		1.04488	0.497222
O00148	DDX39A	ATP-dependent RNA helicase DDX39A	1.15669	0.246638		0.888843	0.127557		1.12766	0.10262
Q13838	DDX39B	Spliceosome RNA helicase DDX39B	1.05458	0.307803		0.866537	0.219388		1.02811	0.650388
O00571	DDX3X	ATP-dependent RNA helicase DDX3X	1.07923	0.257948		0.886791	0.286635		1.30737	0.00726429
Q9UJV9	DDX41	Probable ATP-dependent RNA helicase DDX41	1.02574	0.685673		0.90125	0.303047		1.04972	0.486491
Q86XP3	DDX42	ATP-dependent RNA helicase DDX42	1.0163	0.716761		0.876606	0.27881		1.27162	0.00486444
Q7L014	DDX46	Probable ATP-dependent RNA helicase DDX46	1.00231	0.964383		0.82169	0.190524		1.14605	0.0146036
Q9H0S4	DDX47	Probable ATP-dependent RNA helicase DDX47	1.09936	0.186004		1.4914	0.0315712		1.05214	0.315388
Q9Y6V7	DDX49	Probable ATP-dependent RNA helicase DDX49	1.05946	0.540888		0.913831	0.278924		1.33484	0.00969338
Q9NYZ3	DDX49	Probable ATP-dependent RNA helicase DDX49				1.04729	0.568194
P17844	DDX5	Probable ATP-dependent RNA helicase DDX5	1.02574	0.75389		0.882703	0.230068		1.39797	0.0293432
Q9BQ39	DDX50	ATP-dependent RNA helicase DDX50	1.07425	0.574912		1.0163	0.779035		1.03049	0.722437
Q8N8A6	DDX51	ATP-dependent RNA helicase DDX51	1.08673	0.433364		0.825496	0.0611706		0.95705	0.597396
Q9Y2R4	DDX52	Probable ATP-dependent RNA helicase DDX52	1.09936	0.45121		0.872564	0.201363		1.19472	0.0604162
Q8TDD1	DDX54	ATP-dependent RNA helicase DDX54	1.04488	0.693653		1.08925	0.206042		1.03766	0.631951
Q8NHQ9	DDX55	ATP-dependent RNA helicase DDX55	1.02811	0.64986		1.07177	0.0865526		1.13027	0.206009
Q9NY93	DDX56	Probable ATP-dependent RNA helicase DDX56	1.08925	0.364773		1.10701	0.305125		0.903335	0.172355
O95786	DDX58	Probable ATP-dependent RNA helicase DDX58				1.05458	0.419953		0.862542	0.005019
P26196	DDX6	Probable ATP-dependent RNA helicase DDX6	0.99539	0.961031		1.11214	0.128006		1.21419	0.00227843
Q16698	DECR1	2,4-dienoyl-CoA reductase, mitochondrial	1.00231	0.980983		0.866537	0.245597		0.823591	0.0174227
Q9NUI1	DECR2	Peroxisomal 2,4-dienoyl-CoA reductase	1.05458	0.510285		0.884745	0.199097		0.915945	0.15011
Q6ZN54	DEF8	Differentially expressed in FDCP 8 homolog	1.07923	0.37858
O15121	DEGS1	Sphingolipid delta(4)-desaturase DES1	1.18372	0.155373		0.895025	0.224974		0.959264	0.688333
P35659	DEK	Protein DEK	1.04488	0.328506		1.11214	0.0501302		1.04972	0.167989
Q8TEH3	DENND1A	DENN domain-containing protein 1A	1.01162	0.843265		1.04972	0.492881		0.814131	0.00391403
Q7Z401	DENND4A	C-myc promoter-binding protein							1.04729	0.542957
Q5VZ89	DENND4C	DENN domain-containing protein 4C	1.02574	0.826481		0.92445	0.280316		2.20891	0.0139587
Q6IQ26	DENND5A	DENN domain-containing protein 5A	0.99539	0.859923		0.997692	0.972038		1.3566	0.046173
Q8IWF6	DENND6A	Protein DENND6A	1.07923	0.444564		1.02101	0.825005		0.959264	0.593544
O43583	DENR	Density-regulated protein	1.0163	0.882028		0.860551	0.207039		0.939523	0.283565
O75140	DEPDC5	DEP domain-containing protein 5							1.19472	0.0407704
Q8TB45	DEPTOR	DEP domain-containing mTOR-interacting protein				1.31646	0.0323245		0.585064	0.000206436
Q8IX18	DEPTOR	DEP domain-containing mTOR-interacting protein	0.905425	0.33307		0.903335	0.287436
Q9Y315	DERA	Deoxyribose-phosphate aldolase	1.0163	0.883547		1.00928	0.922814		1.05702	0.303041
Q9BUN8	DERL1	Derlin-1	1.16743	0.334976		1.01866	0.855859		1.10701	0.231983
O15525	DERL1	Derlin-1	1.11214	0.393092		1.11214	0.181553
Q9GZP9	DERL2	Derlin-2	1.11729	0.392275		0.874583	0.105131		1.07425	0.274023
Q7L5Y6	DET1	DET1 homolog							0.97041	0.563415
O00273	DFFA	DNA fragmentation factor subunit alpha	1.06437	0.567021		0.909618	0.225467		1.25411	0.0037035
P49810	DGAT1	Diacylglycerol O-acyltransferase 1				0.895025	0.398085
Q96DF8	DGCR14	Protein DGCR14	1.07674	0.277437		1.03766	0.628444		1.03766	0.345271
Q14129	DGCR6	Protein DGCR6	1.06191	0.339967
P23743	DGKA	Diacylglycerol kinase alpha	0.99539	0.879776		1.23971	0.0630413		0.848704	0.00636545
Q16760	DGKD	Diacylglycerol kinase delta				1.10701	0.0625202		0.933033	0.576269
P52429	DGKE	Diacylglycerol kinase epsilon	1.04488	0.613674		1.04488	0.432975		1.04729	0.580823
Q9GZN1	DGKE	Diacylglycerol kinase epsilon	1.03526	0.60055		1.37554	0.0033981
P52824	DGKQ	Diacylglycerol kinase theta							0.959264	0.549927
Q9UBM7	DHCR7	7-dehydrocholesterol reductase	1.15136	0.334451		1.03766	0.599626		0.965936	0.589013
Q9UQ10	DHDH	Trans-1,2-dihydrobenzene-1,2-diol dehydrogenase	1.00696	0.93496		1.10445	0.0103546		1.05702	0.826188
P00374	DHFR	Dihydrofolate reductase	0.92445	0.660239		1.03288	0.519523		1.21139	0.0846888
Q86XF0	DHFRL1	Dihydrofolate reductase, mitochondrial	0.961483	0.684346		0.817902	0.0535647		1.28343	0.0574116
Q02127	DHODH	Dihydroorotate dehydrogenase (quinone), mitochondrial	1.1355	0.274725		1.10445	0.0592913		0.874583	0.0402935
Q16610	DHODH	Dihydroorotate dehydrogenase (quinone), mitochondrial	1.21139	0.130739		1.05946	0.431919
P49366	DHPS	Deoxyhypusine synthase	1.04488	0.502129		0.895025	0.284879		1.07923	0.0804598
Q96LJ7	DHRS1	Dehydrogenase/reductase SDR family member 1	1.21139	0.225553		1.10701	0.334676		1.00463	0.963912
Q6UWP2	DHRS11	Dehydrogenase/reductase SDR family member 11	1.00928	0.92357		1.16473	0.113187		0.848704	0.0423672
Q6UX07	DHRS13	Dehydrogenase/reductase SDR family member 13	1.08673	0.508864		1.05214	0.531826		0.806642	0.0119274
O75911	DHRS3	Short-chain dehydrogenase/reductase 3				1.00231	0.978866		0.385998	7.78859e-05
Q9Y394	DHRS7	Dehydrogenase/reductase SDR family member 7	1.02574	0.617055		0.89296	0.188012		0.842842	0.08272
Q6IAN0	DHRS7B	Dehydrogenase/reductase SDR family member 7B	1.0163	0.782661		1.1355	0.167359		0.866537	0.0577911
Q8N5I4	DHRSX	Dehydrogenase/reductase SDR family member on chromosome X				0.880666	0.223442		0.946058	0.330368
Q96HY7	DHTKD1	Probable 2-oxoglutarate dehydrogenase E1 component DHKTD1, mitochondrial	1.13027	0.0180637		1.09429	0.212332		1.01866	0.912469
O43143	DHX15	Pre-mRNA-splicing factor ATP-dependent RNA helicase DHX15	1.05458	0.412685		0.926588	0.413639		1.12506	0.0528678
O60231	DHX16	Putative pre-mRNA-splicing factor ATP-dependent RNA helicase DHX16	1.05946	0.324459		0.872564	0.0337975		1.18372	0.00990395
Q7Z478	DHX29	ATP-dependent RNA helicase DHX29	1.03288	0.64333		0.854607	0.00920589		1.04729	0.267108
Q7L2E3	DHX30	Putative ATP-dependent RNA helicase DHX30	1.06437	0.451373		1.02811	0.576232		0.903335	0.0823731
Q9H6R0	DHX33	Putative ATP-dependent RNA helicase DHX33	1.05702	0.519884		1.07923	0.344625		1.28046	0.0199411
Q14147	DHX34	Probable ATP-dependent RNA helicase DHX34	1.06683	0.354436		0.89296	0.266883		1.06683	0.151285
Q9H5Z1	DHX35	Probable ATP-dependent RNA helicase DHX35	0.959264	0.263751		0.858565	0.198919		1.11214	0.0608311
Q9H2U1	DHX36	ATP-dependent RNA helicase DHX36	1.03766	0.506513		1.04488	0.537578		1.03526	0.48127
Q8IY37	DHX37	Probable ATP-dependent RNA helicase DHX37	1.05702	0.351136		0.884745	0.240098		0.950439	0.418102
Q92620	DHX38	Pre-mRNA-splicing factor ATP-dependent RNA helicase PRP16	1.10701	0.207046		0.882703	0.274969		1.13288	0.109898
Q8NFW1	DHX40	Probable ATP-dependent RNA helicase DHX40				0.840896	0.00895158
Q6P158	DHX57	Putative ATP-dependent RNA helicase DHX57	0.986233	0.832299		1.05458	0.166099		1.05458	0.568809
Q14562	DHX8	ATP-dependent RNA helicase DHX8	1.07425	0.35719		0.884745	0.278206		1.07923	0.221773
Q08211	DHX9	ATP-dependent RNA helicase A	1.07923	0.450432		0.886791	0.237785		1.04488	0.435185
Q9NR28	DIABLO	Diablo homolog, mitochondrial	1.05458	0.619519		1.04972	0.335142		0.752623	0.00429308
O60610	DIAPH1	Protein diaphanous homolog 1	1.06437	0.48466		1.10445	0.0619957		1.02337	0.608653
Q9UPY3	DICER1	Endoribonuclease Dicer	1.02574	0.720424		1.06683	0.283197		1.1487	0.0185662
Q9BTC0	DIDO1	Death-inducer obliterator 1	1.06437	0.282697		0.897095	0.275519		1.26868	0.00589555
Q68CQ4	DIEXF	Digestive organ expansion factor homolog	1.02574	0.79582		0.92445	0.364217		1.04006	0.718352
Q9UNQ2	DIMT1	Probable dimethyladenosine transferase	1.06191	0.438047		1.08925	0.082213		1.08172	0.274152
Q9P265	DIP2B	Disco-interacting protein 2 homolog B	1.00231	0.969055		0.823591	0.117618		0.920188	0.187846
Q9Y2L1	DIS3	Exosome complex exonuclease RRP44	1.01396	0.878022		0.99539	0.957937		1.23971	0.0180197
Q8IYB7	DIS3L2	DIS3-like exonuclease 2	0.97942	0.691278		0.866537	0.207628		1.1355	0.021608
Q9BQ15	DIS3L2	DIS3-like exonuclease 2				0.907519	0.149197
O60832	DKC1	H/ACA ribonucleoprotein complex subunit 4	1.09682	0.402465		1.02337	0.732133		1.02811	0.584423
P10515	DLAT	Dihydrolipoyllysine-residue acetyltransferase component of pyruvate dehydrogenase complex, mitochondrial	1.04488	0.593821		0.840896	0.184907		0.926588	0.221773
Q96QB1	DLC1	Rho GTPase-activating protein 7	1.09682	0.301901
P09622	DLD	Dihydrolipoyl dehydrogenase, mitochondrial	1.01866	0.81005		0.897095	0.273742		0.780967	0.00177755
Q12959	DLG1	Disks large homolog 1	1.03526	0.519394		0.872564	0.226696		0.943874	0.0863558
Q8TDM6	DLG5	Disks large homolog 5	1.05458	0.530217		1.11987	0.191852		0.823591	0.00594921
Q9Y2H0	DLGAP4	Disks large-associated protein 4	1.14605	0.35028		0.864537	0.131607		0.884745	0.0978494
Q15398	DLGAP5	Disks large-associated protein 5	1.10191	0.369723		1.13813	0.382553		1.17827	0.00718789
P36957	DLST	Dihydrolipoyllysine-residue succinyltransferase component of 2-oxoglutarate dehydrogenase complex, mitochondrial	1.0693	0.430496		0.890899	0.326164		0.856584	0.0101833
P56179	DLX6	Homeobox protein DLX-6				1.06437	0.16999		0.713672	0.0148323
Q9NPF5	DMAP1	DNA methyltransferase 1-associated protein 1	1.05458	0.549296		0.89296	0.206769		1.07177	0.37102
Q9Y485	DMXL1	DmX-like protein 1				0.880666	0.0866339		0.933033	0.217079
Q8TDJ6	DMXL2	DmX-like protein 2				0.838956	0.185447		0.97716	0.730583
Q86Y56	DNAAF5	Dynein assembly factor 5, axonemal	1.02101	0.815869		0.89296	0.29892		1.07425	0.335959
Q9P2D7	DNAH1	Dynein heavy chain 1, axonemal	0.941696	0.233596					1.09682	0.535873
Q8IVF4	DNAH10	Dynein heavy chain 10, axonemal				1.04729	0.467531		0.842842	0.292661
Q9P225	DNAH2	Dynein heavy chain 2, axonemal	1.07674	0.343835
Q8TD57	DNAH3	Dynein heavy chain 3, axonemal	1.23114	0.221665
Q8TE73	DNAH5	Dynein heavy chain 5, axonemal				1.15402	0.37126		0.939523	0.404793
Q9C0G6	DNAH6	Dynein heavy chain 6, axonemal							0.943874	0.589046
Q96JB1	DNAH8	Dynein heavy chain 8, axonemal							0.844791	0.0348976
P31689	DNAJA1	DnaJ homolog subfamily A member 1	0.882703	0.315662		0.862542	0.244495		1.36289	0.0439955
O15504	DNAJA1	DnaJ homolog subfamily A member 1	1.14076	0.21903		0.874583	0.0978607
O60884	DNAJA2	DnaJ homolog subfamily A member 2	0.95705	0.402235		0.876606	0.268398		1.25992	0.00508096
Q96EY1	DNAJA3	DnaJ homolog subfamily A member 3, mitochondrial	1.01866	0.894504		0.903335	0.29079		0.946058	0.487897
P25685	DNAJB1	DnaJ homolog subfamily B member 1	0.990801	0.845015		1.15936	0.0574864		1.217	0.00158195
Q9UBS4	DNAJB11	DnaJ homolog subfamily B member 11	1.11471	0.135361		1.00928	0.876563		0.941696	0.125445
Q9NXW2	DNAJB12	DnaJ homolog subfamily B member 12	1.03526	0.546967		1.06191	0.244632		1.06191	0.389803
Q8TBM8	DNAJB14	DnaJ homolog subfamily B member 14	1.05946	0.424015		0.870551	0.205455		1	1
P25686	DNAJB2	DnaJ homolog subfamily B member 2	1.04247	0.531399		0.790041	0.130734		0.90125	0.0334717
Q9UDY4	DNAJB4	DnaJ homolog subfamily B member 4	0.95705	0.412856		1.19748	0.0401168		1.02574	0.587629
O75190	DNAJB6	DnaJ homolog subfamily B member 6	1.00463	0.927803		0.882703	0.234783		1.10701	0.0946388
Q9UBS3	DNAJB9	DnaJ homolog subfamily B member 9	1.08423	0.378581
Q96KC8	DNAJC1	DnaJ homolog subfamily C member 1	1.09682	0.353668		0.844791	0.0343134		0.905425	0.0863783
Q8IXB1	DNAJC10	DnaJ homolog subfamily C member 10	1.08673	0.177456		0.888843	0.170129		0.983957	0.710371
O75907	DNAJC10	DnaJ homolog subfamily C member 10				1.02101	0.767919
Q9NVH1	DNAJC11	DnaJ homolog subfamily C member 11	1.01866	0.853384		0.903335	0.300286		0.983957	0.77805
O75165	DNAJC13	DnaJ homolog subfamily C member 13	1.04488	0.534639		0.876606	0.0900624		0.907519	0.052229
Q6Y2X3	DNAJC14	DnaJ homolog subfamily C member 14	1.05946	0.579886		1.21419	0.247038		0.922316	0.18063
Q9Y2G8	DNAJC16	DnaJ homolog subfamily C member 16	1.13288	0.251183		0.866537	0.248427		0.993092	0.901497
Q9NVM6	DNAJC17	DnaJ homolog subfamily C member 17	1.10701	0.171158		0.897095	0.138806		0.939523	0.457847
Q9H819	DNAJC18	DnaJ homolog subfamily C member 18	1.04247	0.651959
Q96DA6	DNAJC19	Mitochondrial import inner membrane translocase subunit TIM14	1.08172	0.448654		0.878633	0.217404		0.780967	0.0773894
Q99543	DNAJC2	DnaJ homolog subfamily C member 2	1.04247	0.332471		0.99539	0.954848		1.24545	0.0136677
Q5F1R6	DNAJC21	DnaJ homolog subfamily C member 21	0.946058	0.433673		1.0163	0.846414		1.11214	0.0703083
Q9H1X3	DNAJC25	DnaJ homolog subfamily C member 25	1.1434	0.234289		0.876606	0.260548		1.01866	0.789282
Q13217	DNAJC3	DnaJ homolog subfamily C member 3	1.0693	0.359659		1.09682	0.131778		0.993092	0.914699
Q96LL9	DNAJC30	DnaJ homolog subfamily C member 30	1.09177	0.18235
Q9H3Z4	DNAJC5	DnaJ homolog subfamily C member 5	1.07177	0.20892		0.852635	0.0873613		0.848704	0.0300433
Q96EA4	DNAJC5	DnaJ homolog subfamily C member 5	0.997692	0.966964		0.933033	0.436735
O75061	DNAJC6	Putative tyrosine-protein phosphatase auxilin	1.00928	0.850127		0.89296	0.252466		1.10957	0.0492727
Q99615	DNAJC7	DnaJ homolog subfamily C member 7	0.943874	0.432692		0.89296	0.281221		1.39797	0.00153379
O75937	DNAJC8	DnaJ homolog subfamily C member 8	0.97716	0.771874		0.874583	0.235864		1.09177	0.151129
Q8WXX5	DNAJC9	DnaJ homolog subfamily C member 9	1.01396	0.832183		0.909618	0.330887		1.16473	0.0328547
Q4LDG9	DNAL1	Dynein light chain 1, axonemal	1.00231	0.973084		1.03526	0.716836		1.16205	0.182052
Q9UBK9	DNAL1	Dynein light chain 1, axonemal				0.939523	0.661229
O96015	DNAL4	Dynein light chain 4, axonemal	0.907519	0.523154		0.909618	0.34133		0.730353	0.000848484
P49184	DNASE1L1	Deoxyribonuclease-1-like 1	1.00928	0.884416		1.13813	0.0169577		0.782773	0.037707
Q05193	DNM1	Dynamin-1	1.10445	0.423366		1.05458	0.373901		0.80107	0.0328451
O00429	DNM1L	Dynamin-1-like protein	0.972655	0.682706		0.842842	0.198403		0.997692	0.917883
P50570	DNM2	Dynamin-2	1.00231	0.976288		1.09936	0.463771		0.963707	0.570769
P26358	DNMT1	DNA (cytosine-5)-methyltransferase 1	1.00231	0.968459		0.854607	0.111972		1.19748	0.0144469
Q9Y6K1	DNMT3A	DNA (cytosine-5)-methyltransferase 3A	1.12766	0.225029		0.928731	0.414028		0.823591	0.0175474
Q9UBC3	DNMT3B	DNA (cytosine-5)-methyltransferase 3B	1.00231	0.973719
Q9ULA0	DNPEP	Aspartyl aminopeptidase	1.01162	0.881321		0.846745	0.192921		0.935191	0.407773
Q9H147	DNTTIP1	Deoxynucleotidyltransferase terminal-interacting protein 1	1.07177	0.390856		0.730353	0.0908226		1.13288	0.112284
Q5QJE6	DNTTIP2	Deoxynucleotidyltransferase terminal-interacting protein 2	1.01866	0.849705		1.03526	0.72507		1.17283	0.0327992
Q14185	DOCK1	Dedicator of cytokinesis protein 1	1.11214	0.283021		1.05214	0.336258		1.00231	0.974098
Q96BY6	DOCK10	Dedicator of cytokinesis protein 10	0.99539	0.927803		0.907519	0.332667		1.11471	0.0815362
Q92608	DOCK2	Dedicator of cytokinesis protein 2	0.983957	0.776648		0.742262	0.130186		0.99539	0.951299
P54760	DOCK2	Dedicator of cytokinesis protein 2	1.05458	0.418651		1.02574	0.642327
Q9H7D0	DOCK5	Dedicator of cytokinesis protein 5	0.922316	0.335096		1.06191	0.278182		0.933033	0.339913
Q96HP0	DOCK6	Dedicator of cytokinesis protein 6	1.13813	0.599545		1.03288	0.720596		0.986233	0.304559
Q96N67	DOCK7	Dedicator of cytokinesis protein 7	1.03766	0.534999		1.03288	0.71415		1.0693	0.285015
Q9BZ29	DOCK9	Dedicator of cytokinesis protein 9	1.02337	0.670498		1.11471	0.00468297		0.93088	0.184203
Q9BU89	DOHH	Deoxyhypusine hydroxylase	1.01162	0.898255		1.01866	0.805001		1.17013	0.292877
Q12980	DOK1	Docking protein 1				0.886791	0.333778
Q9NYP3	DONSON	Protein downstream neighbor of Son	1.08673	0.437399
Q5JWR5	DOPEY1	Protein dopey-1	0.911722	0.312324
Q9Y3R5	DOPEY2	Protein dopey-2	1.03766	0.528611		0.854607	0.209511		0.909618	0.192547
Q9BVM2	DPCD	Protein DPCD	0.97041	0.779755		0.89296	0.296181		0.907519	0.151701
Q92785	DPF2	Zinc finger protein ubi-d4	1.02574	0.70663		0.810378	0.161809		1.02101	0.834419
Q9BZG8	DPH1	Diphthamide biosynthesis protein 1	1.00463	0.943533		1.04488	0.680067		1.0693	0.258274
Q9BQC3	DPH2	Diphthamide biosynthesis protein 2	1.02101	0.841857		1.00463	0.951041		1.1434	0.144128
Q9H2P9	DPH5	Diphthine methyl ester synthase	0.941696	0.397607		0.911722	0.318575		1.04488	0.24927
Q7L8W6	DPH6	Diphthine--ammonia ligase							0.988514	0.895931
O60762	DPM1	Dolichol-phosphate mannosyltransferase subunit 1	1.07674	0.375987		0.866537	0.205351		0.922316	0.19008
Q9P2X0	DPM3	Dolichol-phosphate mannosyltransferase subunit 3	1.0693	0.262788		1.11214	0.0361748		0.890899	0.0178299
Q9NY33	DPP3	Dipeptidyl peptidase 3	1.00696	0.93441		0.886791	0.14906		0.884745	0.0789816
P27487	DPP4	Dipeptidyl peptidase 4	1.01162	0.884734		1.02337	0.803434		1.05214	0.550378
Q9UHL4	DPP7	Dipeptidyl peptidase 2	1.08673	0.114477		0.844791	0.214891		0.860551	0.201575
Q6V1X1	DPP8	Dipeptidyl peptidase 8				1.04006	0.697238		1.07425	0.224742
Q86TI2	DPP9	Dipeptidyl peptidase 9	0.97942	0.734829		0.884745	0.142159		0.918064	0.0410664
Q2PZI1	DPY19L1	Probable C-mannosyltransferase DPY19L1	1.04247	0.667694		1.10701	0.0866682		0.732043	0.00106457
Q9C005	DPY30	Protein dpy-30 homolog	0.846745	0.249986					1	1
Q12882	DPYD	Dihydropyrimidine dehydrogenase [NADP(+)]	1.04729	0.456192		1.17827	0.094121		0.842842	0.100805
Q16555	DPYSL2	Dihydropyrimidinase-related protein 2	0.981686	0.74007		0.880666	0.08407		0.981686	0.49712
Q14195	DPYSL3	Dihydropyrimidinase-related protein 3	0.981686	0.698066		1.08925	0.0793709		0.968171	0.462862
O14531	DPYSL4	Dihydropyrimidinase-related protein 4	0.965936	0.715573		0.878633	0.196581		1.09429	0.0958082
Q9BPU6	DPYSL5	Dihydropyrimidinase-related protein 5	1.0163	0.791905		0.864537	0.243602		1.217	0.0222699
Q01658	DR1	Protein Dr1	0.858565	0.623839					1.47427	0.0354821
Q14919	DRAP1	Dr1-associated corepressor	0.997692	0.972154		1.09936	0.121062		0.968171	0.42594
Q9Y295	DRG1	Developmentally-regulated GTP-binding protein 1	0.903335	0.13096		0.838956	0.0493096		1.11471	0.0671602
P55039	DRG2	Developmentally-regulated GTP-binding protein 2	0.997692	0.973118		1.09682	0.187625		1.04729	0.277829
Q9NRR4	DROSHA	Ribonuclease 3	1.06191	0.272389		1.04729	0.554552		1.00231	0.967311
Q9BXK1	DROSHA	Ribonuclease 3	1.17013	0.131475		1.03526	0.183079
Q02487	DSC2	Desmocollin-2							1.07425	0.121469
Q14574	DSC3	Desmocollin-3	1.16473	0.346307
Q9BVC3	DSCC1	Sister chromatid cohesion protein DCC1	1.00928	0.89959		0.913831	0.329837		0.937354	0.611272
O14972	DSCR3	Down syndrome critical region protein 3	0.974905	0.624261		0.856584	0.212301		1.05214	0.136505
Q9UL01	DSE	Dermatan-sulfate epimerase	1.02574	0.684296
Q02413	DSG1	Desmoglein-1							0.50698	0.203408
Q14126	DSG2	Desmoglein-2	1.04972	0.505953		1.04247	0.459622		0.888843	0.0718777
P15924	DSP	Desmoplakin	1.0693	0.368473					0.640232	0.186945
Q03001	DST	Dystonin	1.03766	0.559971		1.06191	0.37674		0.922316	0.113839
P60981	DSTN	Destrin	0.926588	0.683679		0.888843	0.295281		1.15402	0.33695
Q6XUX3	DSTYK	Dual serine/threonine and tyrosine protein kinase							0.844791	0.0882009
Q8TEA8	DTD1	D-tyrosyl-tRNA(Tyr) deacylase 1	1.07923	0.419725		0.862542	0.21948		1.07674	0.488681
Q96FN9	DTD2	Probable D-tyrosyl-tRNA(Tyr) deacylase 2							0.840896	0.0726156
Q96EV8	DTNBP1	Dysbindin	1.01866	0.852634					1.14605	0.297783
Q8N5C7	DTWD1	DTW domain-containing protein 1							0.721965	0.00147642
Q86Y01	DTX1	E3 ubiquitin-protein ligase DTX1				1.02101	0.78987		0.968171	0.873611
Q8TDB6	DTX3L	E3 ubiquitin-protein ligase DTX3L							0.993092	0.687332
P23919	DTYMK	Thymidylate kinase	0.965936	0.464621		0.880666	0.266376		1.05702	0.310539
Q9NX74	DUS2	tRNA-dihydrouridine(20) synthase [NAD(P)+]-like	1.00928	0.894111		0.864537	0.24746		1.03288	0.535247
Q96G46	DUS3L	tRNA-dihydrouridine(47) synthase [NAD(P)(+)]-like	0.907519	0.64624					1.16473	0.266451
Q9BVJ7	DUSP23	Dual specificity protein phosphatase 23	1.02574	0.81248		0.780967	0.162341		0.990801	0.916752
Q5VZP5	DUSP27	Inactive dual specificity phosphatase 27							0.959264	0.534737
P51452	DUSP3	Dual specificity protein phosphatase 3	0.990801	0.913349		1.04972	0.663804		1.18372	0.0946078
P33316	DUT	Deoxyuridine 5'-triphosphate nucleotidohydrolase, mitochondrial	1.15669	0.47803		0.82932	0.222802		0.954842	0.581475
O14640	DVL1	Segment polarity protein dishevelled homolog DVL-1							1.09936	0.130346
O14641	DVL2	Segment polarity protein dishevelled homolog DVL-2	1.00231	0.956801		1.07177	0.561105		0.986233	0.688829
Q92997	DVL3	Segment polarity protein dishevelled homolog DVL-3				0.842842	0.0925116		0.961483	0.501233
Q7RTS9	DYM	Dymeclin	0.963707	0.656702		1.22264	0.0453317		0.880666	0.0141726
Q14204	DYNC1H1	Cytoplasmic dynein 1 heavy chain 1	0.968171	0.560673		1.11471	0.147631		1.0163	0.664339
Q13409	DYNC1I2	Cytoplasmic dynein 1 intermediate chain 2	0.95705	0.493446		1.10191	0.149755		0.933033	0.0495428
Q9Y6G9	DYNC1LI1	Cytoplasmic dynein 1 light intermediate chain 1	0.993092	0.90774		0.870551	0.121684		1.1487	0.0264001
O43237	DYNC1LI2	Cytoplasmic dynein 1 light intermediate chain 2	1.02337	0.74044		0.793701	0.114097		1.10191	0.0271108
P29536	DYNC1LI2	Cytoplasmic dynein 1 light intermediate chain 2				0.911722	0.366948
Q8NCM8	DYNC2H1	Cytoplasmic dynein 2 heavy chain 1	1.00231	0.9527		1.04729	0.658074		1.01866	0.667152
P63167	DYNLL1	Dynein light chain 1, cytoplasmic	0.959264	0.862146		1.06683	0.198632		1.00696	0.932029
Q96FJ2	DYNLL2	Dynein light chain 2, cytoplasmic	0.990801	0.960549		1.03049	0.627567		0.943874	0.768248
P63172	DYNLT1	Dynein light chain Tctex-type 1	1.04247	0.457461		0.814131	0.00511501		0.993092	0.883927
P51808	DYNLT3	Dynein light chain Tctex-type 3	0.959264	0.848765		0.997692	0.968119		1.12766	0.161432
Q13627	DYRK1A	Dual specificity tyrosine-phosphorylation-regulated kinase 1A	1.08673	0.390158		0.700602	0.114571		0.76313	0.0704229
Q16254	E2F4	Transcription factor E2F4	1.03288	0.743073		0.880666	0.185491		0.922316	0.326814
Q15329	E2F5	Transcription factor E2F5	1.03288	0.6692
Q96JC9	EAF1	ELL-associated factor 1							1.44727	0.0111458
Q56P03	EAPP	E2F-associated phosphoprotein	1.05946	0.295857		1.14076	0.0931128		1.32869	0.0635393
Q5JPH6	EARS2	Probable glutamate--tRNA ligase, mitochondrial	1.03526	0.702764		0.862542	0.237895		0.961483	0.476785
O00559	EBAG9	Receptor-binding cancer antigen expressed on SiSo cells	1.18099	0.209596					0.997692	0.983946
Q9H4W6	EBF3	Transcription factor COE3				1.08925	0.221785		1.00231	0.975306
Q99848	EBNA1BP2	Probable rRNA-processing protein EBP2	1.09177	0.586768		1.09177	0.168053		1.31039	0.0331331
Q15125	EBP	3-beta-hydroxysteroid-Delta(8),Delta(7)-isomerase	1.10957	0.282122		0.897095	0.277285		1.12506	0.134085
O95905	ECD	Protein ecdysoneless homolog	0.997692	0.979007		1.02811	0.592991		1.04488	0.383209
P42892	ECE1	Endothelin-converting enzyme 1	1.08673	0.270505		0.878633	0.268239		0.833161	0.0738644
O60344	ECE2	Endothelin-converting enzyme 2	1.08925	0.336559					1.2283	0.0301012
Q13011	ECH1	Delta(3,5)-Delta(2,4)-dienoyl-CoA isomerase, mitochondrial	1.03766	0.631431		0.860551	0.177875		0.659754	0.000453291
Q9NTX5	ECHDC1	Ethylmalonyl-CoA decarboxylase	1.02811	0.555073		0.868541	0.261908		0.920188	0.339928
P51795	ECHDC1	Ethylmalonyl-CoA decarboxylase	1.14076	0.189599		0.897095	0.224481
Q96DC8	ECHDC3	Enoyl-CoA hydratase domain-containing protein 3, mitochondrial				0.825496	0.174729		0.48971	5.42463e-05
P30084	ECHS1	Enoyl-CoA hydratase, mitochondrial	1.03526	0.712244		1.25701	0.0448123		0.708742	0.000174735
P42126	ECI1	Enoyl-CoA delta isomerase 1, mitochondrial	1.02574	0.708102		1.09177	0.193366		0.649169	0.0140312
O75521	ECI2	Enoyl-CoA delta isomerase 2, mitochondrial	0.99539	0.956602		1.08423	0.40192		1	1
Q5VYK3	ECM29	Proteasome-associated protein ECM29 homolog	0.915945	0.125937		0.817902	0.0792083		1.05702	0.145568
Q9BQ95	ECSIT	Evolutionarily conserved signaling intermediate in Toll pathway, mitochondrial	1.04006	0.630704		0.905425	0.31526		0.846745	0.0290579
Q96F86	EDC3	Enhancer of mRNA-decapping protein 3	0.997692	0.970969		0.852635	0.218109		1.15669	0.0233256
Q6P2E9	EDC4	Enhancer of mRNA-decapping protein 4	1.04006	0.54228		0.878633	0.187822		1.3566	0.00571739
P56851	EDDM3B	Epididymal secretory protein E3-beta							0.802923	0.0224772
Q9BZQ6	EDEM3	ER degradation-enhancing alpha-mannosidase-like protein 3	1.06437	0.46797		1.02337	0.807427		0.907519	0.142155
Q9NRC8	EDEM3	ER degradation-enhancing alpha-mannosidase-like protein 3	1.06437	0.352571		0.963707	0.653283
O60869	EDF1	Endothelial differentiation-related factor 1	1.02337	0.700004		0.854607	0.205468		1.02337	0.526232
Q3B7T1	EDRF1	Erythroid differentiation-related factor 1	1.0693	0.51734		1.08673	0.188187		1.05214	0.234149
Q9Y3V2	EDRF1	Erythroid differentiation-related factor 1				0.990801	0.925457
Q15075	EEA1	Early endosome antigen 1	0.959264	0.358812		0.831238	0.217289		0.95705	0.125937
O75530	EED	Polycomb protein EED	1.05214	0.508199		0.882703	0.181612		1.07674	0.278384
P68104	EEF1A1	Elongation factor 1-alpha 1	0.939523	0.644266		0.909618	0.228247		1.40769	0.00284426
Q05639	EEF1A2	Elongation factor 1-alpha 2	0.918064	0.503016		1.10957	0.0487331		1.00463	0.838878
P24534	EEF1B2	Elongation factor 1-beta	1.00696	0.956381		1.01866	0.805001		1.14605	0.122137
P29692	EEF1D	Elongation factor 1-delta	1.00928	0.867116		1.03049	0.755239		1.35347	0.000405253
O43324	EEF1E1	Eukaryotic translation elongation factor 1 epsilon-1	1.09682	0.229236		0.874583	0.229053		1.1434	0.0963975
P26641	EEF1G	Elongation factor 1-gamma	1.02337	0.783299		1.04488	0.668512		1.07177	0.148559
P13639	EEF2	Elongation factor 2	0.97041	0.821082		1.13027	0.16301		1.30134	0.00968827
Q9BSY4	EEF2	Elongation factor 2	0.950439	0.710269		0.878633	0.233373
O00418	EEF2K	Eukaryotic elongation factor 2 kinase	1.03766	0.627193		1.00463	0.954663		0.868541	0.113223
Q9HAV0	EEF2K	Eukaryotic elongation factor 2 kinase	1.08925	0.360312		0.882703	0.289987
P57772	EEFSEC	Selenocysteine-specific elongation factor	1.10445	0.452266		0.878633	0.24021		1.18372	0.037548
O75071	EFCAB14	EF-hand calcium-binding domain-containing protein 14	1.05946	0.411527		0.903335	0.295505		0.860551	0.128484
A4FU69	EFCAB5	EF-hand calcium-binding domain-containing protein 5							0.961483	0.83469
O95967	EFEMP2	EGF-containing fibulin-like extracellular matrix protein 2							1.15402	0.467724
Q96C19	EFHD2	EF-hand domain-containing protein D2	0.90125	0.291823		1.05214	0.446357		1.35035	0.0053509
P98172	EFNB1	Ephrin-B1	0.99539	0.941862		1.09177	0.0963209		0.621288	0.000328653
Q9BUB4	EFNB1	Ephrin-B1				0.718636	0.019211
Q14156	EFR3A	Protein EFR3 homolog A	1.05214	0.450028		0.858565	0.150268		0.872564	0.0268349
Q6NSJ5	EFR3A	Protein EFR3 homolog A	1.10957	0.294527		0.915945	0.340741
Q7Z2Z2	EFTUD1	Elongation factor Tu GTP-binding domain-containing protein 1	0.988514	0.85687		0.876606	0.202722		1.16205	0.022646
Q15029	EFTUD2	116 kDa U5 small nuclear ribonucleoprotein component	1.03526	0.603532		0.90125	0.286016		1	1
P00533	EGFR	Epidermal growth factor receptor	1.01866	0.70543		1.15669	0.0358251		1.07674	0.109866
Q9GZT9	EGLN1	Egl nine homolog 1	1.04488	0.483624		1.07674	0.147666		1.43727	0.00363953
Q8NDI1	EHBP1	EH domain-binding protein 1	1.05458	0.574343		0.860551	0.205558		1.04006	0.548047
Q8N3D4	EHBP1L1	EH domain-binding protein 1-like protein 1	1.03526	0.5703		0.860551	0.229424		1.49831	0.00100889
Q9H4M9	EHD1	EH domain-containing protein 1	0.968171	0.752659		0.895025	0.099064		1.00928	0.838878
Q9NZN4	EHD2	EH domain-containing protein 2				1.01866	0.729182		0.698985	0.00339121
Q9NZN3	EHD3	EH domain-containing protein 3							1.15669	0.0177696
Q9H223	EHD4	EH domain-containing protein 4	1	1		0.880666	0.275373		1.27751	0.00257623
Q08426	EHHADH	Peroxisomal bifunctional enzyme	1.02811	0.74279		1.25701	0.0368158		0.920188	0.125442
Q9H9B1	EHMT1	Histone-lysine N-methyltransferase EHMT1	1.12246	0.263958		0.779165	0.10505		1.13027	0.0809614
Q96KQ7	EHMT2	Histone-lysine N-methyltransferase EHMT2	1.11729	0.196074		0.835088	0.177396		1.28639	0.103466
O14681	EI24	Etoposide-induced protein 2.4 homolog	1.00463	0.961471		1.02101	0.760591		0.76313	0.069771
P41567	EIF1	Eukaryotic translation initiation factor 1	0.933033	0.493944		1.02574	0.757948		0.395021	0.000436724
A7KAX9	EIF1	Eukaryotic translation initiation factor 1				0.761368	0.0228131
Q8N9N8	EIF1AD	Probable RNA-binding protein EIF1AD	1.08925	0.362966		1.13813	0.158711		1.30737	0.00364244
P47813	EIF1AX	Eukaryotic translation initiation factor 1A, X-chromosomal	0.948246	0.296714		0.850667	0.0726844		1.04972	0.367478
Q9BY44	EIF2A	Eukaryotic translation initiation factor 2A	0.983957	0.831647		0.848704	0.178676		1.2283	0.00279123
P19525	EIF2AK2	Interferon-induced, double-stranded RNA-activated protein kinase				1.04729	0.530641		1.00928	0.77558
Q9P2K8	EIF2AK4	Eukaryotic translation initiation factor 2-alpha kinase 4	1.02101	0.681827		1.02337	0.731275		1.28937	0.0026801
Q14232	EIF2B1	Translation initiation factor eIF-2B subunit alpha	0.988514	0.912421		1.07674	0.171525		1.1434	0.0915008
P49770	EIF2B2	Translation initiation factor eIF-2B subunit beta	1.00928	0.926669		0.817902	0.199389		1.05946	0.260252
Q9NR50	EIF2B3	Translation initiation factor eIF-2B subunit gamma	1.00231	0.956801		0.860551	0.268731		1.07425	0.213512
Q9UI10	EIF2B4	Translation initiation factor eIF-2B subunit delta	0.988514	0.863563		0.825496	0.181072		1.10445	0.115471
Q13144	EIF2B5	Translation initiation factor eIF-2B subunit epsilon	0.988514	0.790845		0.888843	0.269927		1.09936	0.0793789
P41214	EIF2D	Eukaryotic translation initiation factor 2D	1.00696	0.912863		1.217	0.0110433		1.00928	0.856438
P05198	EIF2S1	Eukaryotic translation initiation factor 2 subunit 1	0.997692	0.976228		1.01396	0.790655		1.1487	0.0243769
P20042	EIF2S2	Eukaryotic translation initiation factor 2 subunit 2	0.983957	0.827332		1.07674	0.239809		1.18921	0.00607361
P41091	EIF2S3	Eukaryotic translation initiation factor 2 subunit 3	0.909618	0.16809		0.844791	0.208432		1.11214	0.14972
Q14152	EIF3A	Eukaryotic translation initiation factor 3 subunit A	0.997692	0.968949		0.850667	0.25843		1.14605	0.0383011
P55884	EIF3B	Eukaryotic translation initiation factor 3 subunit B	1	1		1.08423	0.0912602		1.21419	0.0181744
Q99613	EIF3C	Eukaryotic translation initiation factor 3 subunit C	0.97716	0.599288		0.895025	0.25862		1.30435	0.00160875
O15371	EIF3D	Eukaryotic translation initiation factor 3 subunit D	0.954842	0.495212		0.897095	0.314939		1.25122	0.0129908
P60228	EIF3E	Eukaryotic translation initiation factor 3 subunit E	0.97041	0.64428		1.07177	0.384146		1.15136	0.0649155
O00303	EIF3F	Eukaryotic translation initiation factor 3 subunit F	0.983957	0.849226		0.981686	0.786229		1.2086	0.00243019
O75821	EIF3G	Eukaryotic translation initiation factor 3 subunit G	0.952638	0.701084		0.721965	0.072125		1.18099	0.0124644
O15372	EIF3H	Eukaryotic translation initiation factor 3 subunit H	0.948246	0.280312		1.41421	0.0405822		1.21982	0.0315677
Q13347	EIF3I	Eukaryotic translation initiation factor 3 subunit I	0.97942	0.845705		0.712025	0.0405579		1.10957	0.0508952
O75822	EIF3J	Eukaryotic translation initiation factor 3 subunit J	0.988514	0.916921		0.905425	0.268194		0.993092	0.818549
Q9UBQ5	EIF3K	Eukaryotic translation initiation factor 3 subunit K	0.968171	0.745648		1.08172	0.286066		1.21419	0.00790577
Q9Y262	EIF3L	Eukaryotic translation initiation factor 3 subunit L	0.981686	0.824193		0.884745	0.235965		1.26284	0.00290237
Q7L2H7	EIF3M	Eukaryotic translation initiation factor 3 subunit M	0.990801	0.91584		0.903335	0.269972		1.24833	0.0284494
P60842	EIF4A1	Eukaryotic initiation factor 4A-I	0.965936	0.758955		0.799221	0.187615		1.56917	0.0016956
Q14240	EIF4A2	Eukaryotic initiation factor 4A-II	0.988514	0.907157		1.08925	0.148216		0.939523	0.148275
P38919	EIF4A3	Eukaryotic initiation factor 4A-III	1.03766	0.553644		1.04972	0.451841		1.05214	0.278269
P23588	EIF4B	Eukaryotic translation initiation factor 4B	1.00231	0.974297		0.878633	0.0970367		1.13813	0.0330238
Q9NWW5	EIF4B	Eukaryotic translation initiation factor 4B	1.11987	0.180194		0.886791	0.146868
P06730	EIF4E	Eukaryotic translation initiation factor 4E	0.968171	0.712009		1.14076	0.00853929		0.952638	0.403379
O60573	EIF4E2	Eukaryotic translation initiation factor 4E type 2	0.97716	0.716522		0.895025	0.2312		1.03049	0.362156
P48742	EIF4E2	Eukaryotic translation initiation factor 4E type 2	1.08172	0.612595		0.882703	0.251795
Q13541	EIF4EBP1	Eukaryotic translation initiation factor 4E-binding protein 1	1.02574	0.752899		0.886791	0.201368		1.27456	0.00423136
[truncated: 5,458 more rows]
