# Supplementary material for: Zika Infection Disrupts Proteins Involved in the Neurosensory System
Source: Front Cell Dev Biol. 2020 Jul 29;8:571. doi: 10.3389/fcell.2020.00571 (PMC7403212; doi:10.3389/fcell.2020.00571)
Supplement: Supplementary file 3 [file Table_2.XLSX]

## Sheet: Sheet1
Supplementary Table S2. IPA-predicted dysregulated bio-functions, activation state and specific molecules associated with each biofunction
Categories	Diseases or Functions Annotation	p-value	Predicted Activation State	Activation Z-score	# Molecules	Molecules
Neurological Disease	Degeneration of nervous system	0.000452	Increased	3.647	16	ARSA,CLU,CTSD,GBA,GLB1,GRN,HEXB,IL6ST,LRPAP1,MANF,NAGLU,NCAM1,NPC2,PPT1,PSAP,SCARB2
Neurological Disease	Movement Disorders	6.51e-05	Increased	3.416	46	ALB,APLP2,ARSA,ASAH1,CLU,CNTNAP1,COX5B,COX7A2,COX7C,CPE,CTNNB1,CTSD,ENPP5,FGFR3,GBA,GJA1,GLB1,HEXA,HEXB,HLA-B,HMGN1,HMOX1,JUNB,KCNAB1,LAMA4,LAMP1,LAMP2,MAFF,METTL9,MYO9A,NCAM1,NPC2,PDK2,PLD3,PPT1,PSAP,PSAT1,SCARB2,SCD,SERPINA1,SERPINI1,STOM,SUN2,SYNJ1,TPP1,VCAN
Neurological Disease	Ataxia	0.00113	Increased	3.402	14	APLP2,ARSA,CNTNAP1,CTSD,GLB1,HEXB,LAMA4,NCAM1,NPC2,PLD3,PSAP,SUN2,SYNJ1,TPP1
Neurological Disease	Neurodegeneration	0.000473	Increased	3.192	17	ARSA,CLU,CTSD,GBA,GLB1,GRN,HEXB,IL6ST,LRPAP1,MANF,NAGLU,NCAM1,NPC2,PPT1,PSAP,RB1,SCARB2
Neurological Disease,Organismal Injury and Abnormalities	Astrocytosis	3.58e-06	Increased	2.941	10	ACP2,ARSA,GJA1,GRN,IL6ST,LAMP1,LRPAP1,PPT1,PSAP,SCARB2
Neurological Disease,Organismal Injury and Abnormalities	Neurodegeneration of brain	4.53e-05	Increased	2.94	10	ARSA,GBA,GLB1,HEXB,IL6ST,MANF,NAGLU,NPC2,PPT1,PSAP
Neurological Disease,Organismal Injury and Abnormalities	Neurodegeneration of cerebellum	1.98e-06	Increased	2.791	8	ARSA,HEXB,IL6ST,MANF,NAGLU,NPC2,PPT1,PSAP
Organismal Injury and Abnormalities	Organ Degeneration	1.49e-06	Increased	2.783	31	ACO2,ARID5B,ARSA,C8orf37,CD47,CD81,CLU,CST3,CTSD,CWC27,GBA,GLB1,GRN,HEXB,HMOX1,IL6ST,KRT17,LAMA4,MANF,NAGLU,NPC2,PDCD4,PPT1,PSAP,PTGER4,RB1,SCARB2,TXNIP,VCAN,YAP1,YBX3
Developmental Disorder,Hereditary Disorder,Metabolic Disease,Organismal Injury and Abnormalities	Lysosomal storage disease	3.46e-14	Increased	2.778	18	ACP2,ARSA,ASAH1,CD47,CLN5,CTSD,GBA,GLB1,GNS,GRN,GUSB,HEXA,HEXB,NAGLU,NPC2,PPT1,PSAP,TPP1
Lipid Metabolism,Molecular Transport,Small Molecule Biochemistry	Accumulation of sphingolipid	3.48e-07	Increased	2.768	8	ARSA,ASAH1,GBA,GLB1,HEXA,HEXB,NPC2,PSAP
Cellular Compromise	Degeneration of cells	0.000163	Increased	2.714	19	ARSA,CD47,CD81,CLU,CTSD,GRN,HEXB,IL6ST,LAMA4,LRPAP1,MANF,NAGLU,NCAM1,NPC2,PDCD4,PPT1,PSAP,RB1,SCARB2
Cell Death and Survival,Cellular Compromise,Neurological Disease,Organismal Injury and Abnormalities,Tissue Morphology	Neurodegeneration of Purkinje cells	7.62e-06	Increased	2.608	7	ARSA,HEXB,MANF,NAGLU,NPC2,PPT1,PSAP
Lipid Metabolism,Molecular Transport,Small Molecule Biochemistry	Accumulation of glycosphingolipid	2.48e-08	Increased	2.584	7	ARSA,GBA,GLB1,HEXA,HEXB,NPC2,PSAP
Lipid Metabolism,Molecular Transport,Small Molecule Biochemistry	Accumulation of cholesterol	0.000499	Increased	2.433	6	ACP2,ATF6,HMOX1,LAMP1,LAMP2,NPC2
Carbohydrate Metabolism,Molecular Transport,Small Molecule Biochemistry	Uptake of D-glucose	0.000455	Increased	2.359	13	ABCC9,ACSL1,AHSG,ALB,CEBPB,CYP27A1,HMGA1,NPC2,PDK2,SCARB1,SCD,SENP2,TXNIP
Lipid Metabolism,Molecular Transport,Small Molecule Biochemistry	Accumulation of cerebroside	3.38e-07	Increased	2.219	5	ARSA,GBA,GLB1,NPC2,PSAP
Lipid Metabolism,Molecular Transport,Small Molecule Biochemistry	Concentration of lipid	1.32e-08	Increased	2.208	46	ABCA3,ACSL1,AHSG,ALB,ASAH1,CEBPB,CLU,CPE,CTNNB1,CTSD,CXCL14,CYP27A1,DBI,DHRS3,ECI1,FAAH,GBA,GLB1,GSTK1,HEXB,HMGA1,HMGN1,HMOX1,LDOC1,LPCAT3,LRPAP1,NAGLU,NPC2,PDK2,PDZK1,PLA2G16,PLAGL2,PON2,PSAP,PTGER4,SCARB1,SCD,SERPINA1,SLCO2A1,SYNJ1,TNIK,TXNIP,VGF,VTN,XDH,YAP1
Lipid Metabolism,Molecular Transport,Small Molecule Biochemistry	Accumulation of ganglioside	1.01e-08	Increased	1.993	6	GBA,GLB1,HEXA,HEXB,NPC2,PSAP
Lipid Metabolism,Molecular Transport,Small Molecule Biochemistry	Accumulation of glucosylceramide	1.77e-06	Increased	1.982	4	GBA,GLB1,NPC2,PSAP
Lipid Metabolism,Molecular Transport,Small Molecule Biochemistry	Accumulation of ganglioside GM2	4.26e-08	Increased	1.964	5	GBA,GLB1,HEXA,HEXB,NPC2
Lipid Metabolism,Molecular Transport,Small Molecule Biochemistry	Accumulation of lipid	1.97e-07	Increased	1.964	23	ACP2,ACSL1,ARSA,ASAH1,ATF6,CEBPB,DBI,DHRS3,ECI1,GBA,GLB1,HEXA,HEXB,HMOX1,LAMP1,LAMP2,NPC2,PON2,PSAP,RB1,SCARB1,SCARB2,SCD
Lipid Metabolism,Small Molecule Biochemistry	Hydrolysis of glycosphingolipid	3.99e-05	Decreased	-1.982	5	ARSA,GLB1,HEXA,HEXB,PSAP
Carbohydrate Metabolism	Metabolism of polysaccharide	0.00116	Decreased	-2	14	B3GNT7,CEBPB,COL11A1,CTNNB1,GLB1,GNS,GUSB,HEXA,HEXB,IL6ST,NAGLU,PTGER4,SDC1,VCAN
Protein Degradation,Protein Synthesis	Catabolism of protein	0.00035	Decreased	-2.048	28	ATF6,BFAR,CD81,CLU,CPQ,CST3,CTSD,CTSH,CTSL,DSG1,GBA,GJA1,GRN,IFI30,JUNB,LAMP1,LAMP2,LGMN,NAGLU,PPIB,RCN3,SDC1,SENP2,SERPINA1,TPP1,TRABD2B,UBE2E1,VTN
Lipid Metabolism,Small Molecule Biochemistry	Catabolism of glycosphingolipid	2.72e-07	Decreased	-2.183	6	ARSA,GBA,GLB1,HEXA,HEXB,PSAP
Lipid Metabolism,Small Molecule Biochemistry	Hydrolysis of sphingolipid	7.68e-06	Decreased	-2.19	6	ARSA,ASAH1,GLB1,HEXA,HEXB,PSAP
Lipid Metabolism,Small Molecule Biochemistry	Metabolism of glycosphingolipid	7.48e-05	Decreased	-2.211	8	ARSA,ASAH1,GBA,GLB1,HEXA,HEXB,PSAP,SUMF2
Lipid Metabolism,Small Molecule Biochemistry	Metabolism of glycolipid	0.000182	Decreased	-2.23	9	ARSA,ASAH1,GBA,GLB1,HEXA,HEXB,PSAP,PYURF,SUMF2
Lipid Metabolism,Small Molecule Biochemistry	Metabolism of sphingolipid	3.46e-05	Decreased	-2.249	12	ARSA,ASAH1,GBA,GLB1,HEXA,HEXB,PPT1,PSAP,SCD,SERINC1,SERINC3,SUMF2
Lipid Metabolism,Small Molecule Biochemistry	Catabolism of sphingolipid	4.54e-09	Decreased	-2.392	8	ARSA,ASAH1,GBA,GLB1,HEXA,HEXB,PPT1,PSAP
Cellular Movement	Cell movement	2.26e-05	Decreased	-2.429	85	ACO2,AHNAK,AHSG,ALB,ALCAM,APLP2,ARID5B,ARPIN/ARPIN-AP3S2,BCAM,BCAR1,CD47,CD81,CD99L2,CDH13,CEBPB,CLU,COL11A1,COL1A1,COL1A2,CRIP2,CST3,CTNNB1,CTSH,CTSL,CTTN,CXCL14,DEPTOR,DSP,EFNB1,EMD,FAAH,FGFR3,FOLR1,FSTL1,GBA,GJA1,GPNMB,GRN,HLA-A,HLA-G,HMGA1,HMOX1,IGFBP6,IL6ST,ING4,JUNB,KRT6B,LAMA4,LGALS3BP,LGMN,LRPAP1,LTBP2,MAPRE3,MARCKSL1,MCAM,MYO9A,NAV1,NCAM1,PDCD4,PDK2,PLA2G16,PON2,PPIB,PTGER4,PXN,RB1,SCARB…
Cellular Movement	Migration of cells	6.46e-05	Decreased	-2.669	76	AHNAK,AHSG,ALB,ALCAM,APLP2,ARID5B,ARPIN/ARPIN-AP3S2,BCAM,BCAR1,CD47,CD81,CD99L2,CDH13,CEBPB,CLU,COL11A1,COL1A1,COL1A2,CRIP2,CST3,CTNNB1,CTSH,CTSL,CTTN,CXCL14,DEPTOR,DSP,EFNB1,FAAH,FGFR3,FOLR1,FSTL1,GBA,GJA1,GPNMB,GRN,HLA-A,HLA-G,HMOX1,IGFBP6,IL6ST,ING4,KRT6B,LAMA4,LGALS3BP,LGMN,LRPAP1,LTBP2,MARCKSL1,MCAM,MYO9A,NAV1,NCAM1,PDCD4,PDK2,PLA2G16,PON2,PPIB,PTGER4,PXN,RB1,SCARB1,SCPEP1,SDC1,SERPINA1,SPIN…
Lipid Metabolism,Small Molecule Biochemistry	Catabolism of lipid	1.09e-06	Decreased	-2.744	13	ARSA,ASAH1,CYP27A1,FAAH,GBA,GLB1,HEXA,HEXB,PLA2G16,PPT1,PSAP,SCARB1,XDH
Organismal Development	Size of body	0.000701	Decreased	-2.778	34	AHNAK,ALPL,APLP2,ARID5B,CD81,CEBPB,CKS1B,CPE,CTSD,CXCL14,DBI,DHRS3,FGFR3,GRN,HIST1H1C,HMOX1,IL6ST,KRT6B,LAMA4,LAMP2,LGMN,MKRN2,NHEJ1,NPC2,PLAGL2,PPIB,PSAP,RB1,RBL2,SCARB2,SUN2,TNIK,VGF,XDH
Lipid Metabolism,Small Molecule Biochemistry	Hydrolysis of lipid	0.00127	Decreased	-2.915	10	ARSA,ASAH1,FAAH,GLB1,HEXA,HEXB,PLA2G16,PPT1,PSAP,SCARB1
Lipid Metabolism,Small Molecule Biochemistry	Fatty acid metabolism	0.000221	Decreased	-2.966	27	ACSF2,ACSL1,ALB,ARSA,ASAH1,CEBPB,CLU,CTNNB1,CYP27A1,DBI,FAAH,FADS1,FGFR3,GBA,HMGCL,HMOX1,NCAM1,NDUFS6,NPC2,PPT1,PSAP,SCARB1,SCARB2,SCD,SLCO2A1,TRIAP1,VTN
